# Supplementary material for: Cross-sectional study of the ambulance transport between healthcare facilities with medical support via telemedicine: Easy, effective, and safe tool
Source: PLoS One. 2021 Sep 30;16(9):e0257801. doi: 10.1371/journal.pone.0257801 (PMC8483335; doi:10.1371/journal.pone.0257801)
Supplement: S1 Dataset — (XLSX) [file pone.0257801.s001.xlsx]

## Sheet: Planilha1
Patient ID	Age	Gender	ED diagnosis	Grouped Diagnosis	Ongoing situation	Ongoning intervention	Clinical deterioration
1	37	Female	Others / Diagnosis Not Defined	X	No	No	No
10	69	Male	Unstable Angina	B	No	No	No
100	51	Female	Sepsis Undetermined	A	No	No	No
1000	86	Female	Sepsis Undetermined	A	No	No	No
1001	84	Female	Gastroenterocolitis sepsis	A	No	No	No
1002	75	Male	Others / Diagnosis Not Defined	X	No	No	No
1003	38	Female	Others / Diagnosis Not Defined	X	No	No	No
1004	29	Female	Urinary Sepsis	A	No	No	No
1005	31	Female	Others / Diagnosis Not Defined	X	No	No	No
1006	56	Female	Others / Diagnosis Not Defined	X	No	No	No
1007	80	Female	Urinary Sepsis	A	No	No	No
1008	47	Male	Unstable Angina	B	No	No	No
1009	41	Female	Acute Inflammatory Abdomen	F	No	No	No
101	37	Female	Gastroenterocolitis sepsis	A	No	No	No
1010	49	Female	Urinary Sepsis	A	No	No	No
1011	49	Male	Unstable Angina	B	No	No	No
1012	67	Female	Bradycardia and Syncope	C	No	No	No
1013	32	Female	Backache	M	No	No	No
1014	38	Male	Bradycardia and Syncope	C	No	No	No
1015	48	Male	Acute Hemorrhagic Abdomen	F	No	No	No
1016	53	Male	Others / Diagnosis Not Defined	X	No	No	No
1017	80	Male	Sepsis Undetermined	A	No	No	No
1018	94	Female	Others / Diagnosis Not Defined	X	No	No	No
1019	34	Male	Gastroenterocolitis sepsis	A	No	No	No
102	40	Female	Others / Diagnosis Not Defined	X	No	No	No
1020	83	Male	Tachycardia	C	No	No	No
1021	41	Male	Others / Diagnosis Not Defined	X	No	No	No
1022	60	Male	Others / Diagnosis Not Defined	X	No	No	No
1023	47	Male	Urinary Sepsis	A	No	No	No
1024	81	Female	Pulmonary Sepsis	A	No	No	No
1025	56	Male	Bradycardia	C	No	No	No
1026	25	Male	Others / Diagnosis Not Defined	X	No	No	No
1027	57	Male	Others / Diagnosis Not Defined	X	No	No	No
1028	41	Male	Pulmonary Sepsis	A	No	No	No
1029	69	Male	Pulmonary thromboembolism	D	No	No	No
103	40	Female	Gastroenterocolitis sepsis	A	No	No	No
1030	55	Male	Pulmonary thromboembolism	D	No	No	No
1031	55	Male	Pulmonary thromboembolism	D	No	No	No
1032	46	Male	Atrial fibrillation	C	No	No	No
1033	30	Female	Poisoning	I	No	No	No
1034	43	Female	Urinary Sepsis	A	No	No	No
1035	79	Male	Others / Diagnosis Not Defined	X	No	No	No
1036	77	Male	Acute Hemorrhagic Abdomen	F	No	No	No
1037	79	Female	Pulmonary Sepsis	A	No	No	No
1038	64	Female	Others / Diagnosis Not Defined	X	No	No	No
1039	76	Male	Acute Hemorrhagic Abdomen	F	No	No	No
104	46	Male	Atrial fibrillation	C	No	No	No
1040	71	Male	Sepsis Undetermined	A	No	No	No
1041	71	Male	Decompensated Heart ailure	H	No	No	No
1042	23	Male	Others / Diagnosis Not Defined	X	No	No	No
1043	28	Female	Others / Diagnosis Not Defined	X	No	No	No
1044	66	Female	Pulmonary Sepsis	A	No	No	No
1045	83	Female	Unstable Angina	B	No	No	No
1046	41	Male	Pulmonary thromboembolism	D	No	No	No
1047	35	Male	Unstable Angina	B	No	No	No
1048	57	Male	Transient ischemic attack	E	No	No	No
1049	39	Male	Others / Diagnosis Not Defined	X	No	No	No
105	53	Male	Sepsis Undetermined	A	No	No	No
1050	53	Male	Sepsis Undetermined	A	No	No	No
1051	41	Female	Asthma	J	No	No	No
1052	51	Female	Acute Myocardial Infarction	B	No	No	No
1053	41	Male	Others / Diagnosis Not Defined	X	No	No	No
1054	32	Female	Seizure	K	No	No	No
1055	38	Male	Urinary Sepsis	A	No	No	No
1056	75	Male	Urinary Sepsis	A	No	No	No
1057	92	Female	Pulmonary Sepsis	A	No	No	No
1058	17	Male	Airway Infection Sepsis	A	No	No	No
1059	51	Female	Acute Myocardial Infarction	B	No	No	No
106	52	Male	Gastroenterocolitis sepsis	A	No	No	No
1060	50	Female	Others / Diagnosis Not Defined	X	No	No	No
1061	63	Female	Pulmonary Sepsis	A	No	No	No
1062	27	Female	Others / Diagnosis Not Defined	X	No	No	No
1063	80	Female	Others / Diagnosis Not Defined	X	No	No	No
1064	98	Female	Acute Inflammatory Abdomen	F	No	No	No
1065	38	Female	Transient Ischemic Attack	E	No	No	No
1066	18	Female	Food Poisoning	I	No	No	No
1067	21	Male	Myocarditis	H	No	No	No
1068	90	Female	Sepsis Undetermined	A	No	No	No
1069	77	Male	Others / Diagnosis Not Defined	X	No	No	No
107	37	Female	Others / Diagnosis Not Defined	X	No	No	No
1070	17	Female	Others / Diagnosis Not Defined	X	No	No	No
1071	47	Male	Traumatic brain injury	L	No	No	No
1072	37	Male	Others / Diagnosis Not Defined	X	No	No	No
1073	41	Female	Asthma	J	No	No	No
1074	35	Male	Others / Diagnosis Not Defined	X	No	No	No
1075	55	Male	Unstable Angina	B	No	No	No
1076	85	Male	Thoracic Trauma	L	No	No	No
1077	32	Female	Urinary Sepsis	A	No	No	No
1078	52	Female	Acute Hemorrhagic Abdomen	F	No	No	No
1079	52	Female	Unstable Angina	B	No	No	No
108	40	Female	Others / Diagnosis Not Defined	X	No	No	No
1080	34	Male	Others / Diagnosis Not Defined	X	No	No	No
1081	60	Male	Others / Diagnosis Not Defined	X	No	No	No
1082	36	Male	Deep Vein Thrombosis	D	No	No	No
1083	75	Male	Pulmonary Sepsis	A	No	No	No
1084	39	Female	Gastroenterocolitis sepsis	A	No	No	No
1085	68	Female	Decompensated Heart ailure	H	No	No	No
1086	55	Male	Pulmonary Sepsis	A	No	No	No
1087	47	Female	Pulmonary Sepsis	A	No	No	No
1088	50	Female	Acute Myocardial Infarction	B	No	No	No
1089	87	Male	Sepsis Undetermined	A	No	No	No
109	48	Female	Pneumonia	G	No	No	No
1090	83	Female	Pulmonary Sepsis	A	No	No	No
1091	32	Female	Others / Diagnosis Not Defined	X	No	No	No
1092	56	Male	Unstable Angina	B	No	No	No
1093	47	Female	Others / Diagnosis Not Defined	X	No	No	No
1094	54	Male	Flutter Atrial	C	No	No	No
1095	66	Male	Others / Diagnosis Not Defined	X	No	No	No
1096	49	Female	Others / Diagnosis Not Defined	X	No	No	No
1097	79	Female	Chronic Obstructive Pulmonary Disease	J	No	No	No
1098	75	Female	Pulmonary Sepsis	A	No	No	No
1099	45	Male	Acute Hemorrhagic Abdomen	F	No	No	No
11	79	Male	Pulmonary Sepsis	A	No	No	No
110	86	Female	Others / Diagnosis Not Defined	X	No	No	No
1100	50	Female	Poisoning	I	No	No	No
1101	81	Male	Sepsis Undetermined	A	No	No	No
1102	81	Male	Sepsis Undetermined	A	No	No	No
1103	71	Male	Urinary Sepsis	A	No	No	No
1104	85	Male	Flutter Atrial	C	No	No	No
1105	69	Male	Tachycardia	C	No	No	No
1106	75	Female	Unstable Angina	B	No	No	No
1107	73	Female	Decompensated Heart ailure	H	No	No	No
1108	77	Female	Unstable Angina	B	No	No	No
1109	74	Male	Urinary Sepsis	A	No	No	No
111	55	Female	Others / Diagnosis Not Defined	X	No	No	No
1110	82	Male	Others / Diagnosis Not Defined	X	No	No	No
1111	37	Female	Pulmonary Sepsis	A	No	No	No
1112	71	Female	Pulmonary Sepsis	A	No	No	No
1113	64	Female	Tachycardia	C	No	No	No
1114	92	Female	Acute Pulmonary Edema	H	No	No	No
1115	48	Male	Alcohol Intoxication	I	No	No	No
1116	57	Male	Others / Diagnosis Not Defined	X	Yes	monitoring	No
1117	85	Male	Deep Vein Thrombosis	D	No	No	No
1118	78	Male	Others / Diagnosis Not Defined	X	No	No	No
1119	74	Female	Stroke	E	No	No	No
112	67	Male	Pulmonary Sepsis	A	No	No	No
1120	90	Female	Acute Myocardial Infarction	B	No	No	No
1121	68	Female	Pulmonary Sepsis	A	No	No	No
1122	46	Male	Transient ischemic attack	E	No	No	No
1123	47	Male	Pulmonary Sepsis	A	No	No	No
1124	49	Male	Flutter Atrial	C	No	No	No
1125	74	Male	Pulmonary Sepsis	A	No	No	No
1126	71	Female	Unstable Angina	B	No	No	No
1127	35	Male	Acute Myocardial Infarction	B	No	No	No
1128	99	Male	Sepsis Undetermined	A	No	No	No
1129	67	Male	Transient ischemic attack	E	No	No	No
113	78	Male	Acute Myocardial Infarction	B	No	No	No
1130	66	Male	Others / Diagnosis Not Defined	X	No	No	No
1131	54	Male	Pulmonary thromboembolism	D	No	No	No
1132	23	Male	Others / Diagnosis Not Defined	X	No	No	No
1133	95	Male	Traumatic brain injury	L	No	No	No
1134	69	Male	Stroke	E	No	No	No
1135	91	Male			Sim
1136	71	Female	Pulmonary Sepsis	A	No	No	No
1137	52	Male	Others / Diagnosis Not Defined	X	No	No	No
1138	82	Female	Urinary Sepsis	A	No	No	No
1139	56	Female	Anaphylaxis	P	No	No	No
114	37	Male	Pulmonary thromboembolism	D	No	No	No
1140	50	Female	Others / Diagnosis Not Defined	X	No	No	No
1141	39	Female	Others / Diagnosis Not Defined	X	No	No	No
1142	68	Male	Pulmonary Sepsis	A	No	No	No
1143	64	Male	Acute Myocardial Infarction	B	No	No	No
1144	50	Male	Atrial fibrillation	C	No	No	No
1145	41	Female	Gastroenterocolitis sepsis	A	No	No	No
1146	75	Female	Unstable Angina	B	No	No	No
1147	82	Male	Pulmonary Sepsis	A	No	No	No
1148	42	Male	Pulmonary thromboembolism	D	No	No	No
1149	44	Male	Acute Hemorrhagic Abdomen	F	No	No	No
115	36	Female	Others / Diagnosis Not Defined	X	No	No	No
1150	49	Female	Others / Diagnosis Not Defined	X	No	No	No
1151	82	Female	Atrial Fibrillation	C	No	No	No
1152	38	Female	Uterine Contractions	N	No	No	No
1153	64	Female	Others / Diagnosis Not Defined	X	No	No	No
1154	92	Female	Others / Diagnosis Not Defined	X	No	No	No
1155	62	Female	Asthma	J	No	No	No
1156	83	Female			Sim
1157	77	Male	Unstable Angina	B	No	No	No
1158	54	Female	Pneumonia	G	No	No	No
1159	45	Female	Bradycardia and Syncope	C	No	No	No
116	38	Female	Influenza	G	No	No	No
1160	88	Female	Others / Diagnosis Not Defined	X	No	No	No
1161	43	Female	Others / Diagnosis Not Defined	X	No	No	No
1162	70	Female	Gastroenterocolitis sepsis	A	No	No	No
1163	85	Female	Others / Diagnosis Not Defined	X	No	No	No
1164	84	Female	Others / Diagnosis Not Defined	X	No	No	No
1165	81	Female	Sepsis Undetermined	A	No	No	No
1166	64	Male	Pulmonary Sepsis	A	No	No	No
1167	81	Male	Pulmonary thromboembolism	D	No	No	No
1168	36	Male	Acute Myocardial Infarction	B	No	No	No
1169	65	Male	Others / Diagnosis Not Defined	X	No	No	No
117	42	Male	Others / Diagnosis Not Defined	X	No	No	No
1170	20	Female	Urinary Sepsis	A	No	No	No
1171	46	Male	Acute Myocardial Infarction	B	No	No	No
1172	38	Female	Others / Diagnosis Not Defined	X	No	No	No
1173	83	Male	Chronic Obstructive Pulmonary Disease	J	No	No	No
1174	54	Male	Stroke	E	No	No	No
1175	36	Female	Others / Diagnosis Not Defined	X	No	No	No
1176	58	Female	Others / Diagnosis Not Defined	X	No	No	No
1177	34	Female	Pulmonary Sepsis	A	No	No	No
1178	45	Female	Urinary Sepsis	A	No	No	No
1179	58	Male	Unstable Angina	B	No	No	No
118	71	Male	Unstable Angina	B	No	No	No
1180	16	Male	Others / Diagnosis Not Defined	X	No	No	No
1181	66	Female	Others / Diagnosis Not Defined	X	No	No	No
1182	59	Male	Pulmonary Sepsis	A	No	No	No
1183	68	Female	Acute Hemorrhagic Abdomen	F	No	No	No
1184	68	Male	Others / Diagnosis Not Defined	X	No	No	No
1185	72	Male	Pulmonary Sepsis	A	No	No	No
1186	28	Male	Influenza	G	No	No	No
1187	36	Male	Pulmonary thromboembolism	D	No	No	No
1188	32	Female	Pulmonary Sepsis	A	No	No	No
1189	58	Male	Pulmonary Sepsis	A	No	No	No
119	72	Male	Pulmonary Sepsis	A	No	No	No
1190	49	Male	Others / Diagnosis Not Defined	X	No	No	No
1191	79	Male	Pulmonary Sepsis	A	No	No	No
1192	17	Male	Others / Diagnosis Not Defined	X	No	No	No
1193	90	Male	Transient ischemic attack	E	No	No	No
1194	72	Male	Acute Inflammatory Abdomen	F	No	No	No
1195	66	Male	Transient ischemic attack	E	No	No	No
1196	21	Male	Sepsis Undetermined	A	No	No	No
1197	64	Female	Pulmonary Sepsis	A	No	No	No
1198	69	Male	Stroke	E	No	No	No
1199	97	Male	Sepsis Undetermined	A	No	No	No
12	39	Female	Urinary Sepsis	A	No	No	No
120	73	Female	Urinary Sepsis	A	No	No	No
1200	71	Male	Sepsis Undetermined	A	No	No	No
1201	73	Male	Pulmonary Sepsis	A	No	No	No
1202	35	Female	Others / Diagnosis Not Defined	X	No	No	No
1203	74	Male	Pulmonary Sepsis	A	No	No	No
1204	43	Male	Pulmonary Sepsis	A	No	No	No
1205	79	Female	Sepsis Undetermined	A	No	No	No
1206	64	Male	Pulmonary Sepsis	A	No	No	No
1207	90	Female	Stroke	E	No	No	No
1208	49	Male	Sepsis Undetermined	A	No	No	No
1209	48	Female	Others / Diagnosis Not Defined	X	No	No	No
121	83	Female	Pulmonary Sepsis	A	No	No	No
1210	74	Female	Pneumonia	G	No	No	No
1211	79	Male	Deep Vein Thrombosis	D	No	No	No
1212	61	Female	Unstable Angina	B	No	No	No
1213	48	Female	Urinary Sepsis	A	No	No	No
1214	69	Female	Atrial Fibrillation	C	No	No	No
1215	52	Male	Pulmonary thromboembolism	D	No	No	No
1216	50	Male	Pulmonary Sepsis	A	No	No	No
1217	56	Female	Bradycardia and Syncope	C	No	No	No
1218	53	Male	Sepsis Undetermined	A	No	No	No
1219	82	Male	Acute Myocardial Infarction	B	No	No	No
122	87	Male	Urinary Sepsis	A	No	No	No
1220	18	Female	Bradycardia and Syncope	C	No	No	No
1221	62	Female	Others / Diagnosis Not Defined	X	No	No	No
1222	20	Female	Poisoning	I	No	No	No
1223	35	Male	Atrial fibrillation	C	No	No	No
1224	38	Female	Others / Diagnosis Not Defined	X	No	No	No
1225	32	Female	Pulmonary Sepsis	A	No	No	No
1226	33	Female	Others / Diagnosis Not Defined	X	No	No	No
1227	20	Female	Poisoning	I	No	No	No
1228	88	Male	Pulmonary Sepsis	A	No	No	No
1229	16	Male	Sepsis Undetermined	A	No	No	No
123	68	Male	Pulmonary Sepsis	A	No	No	No
1230	40	Male	Stroke	E	No	No	No
1231	39	Male	Others / Diagnosis Not Defined	X	No	No	No
1232	37	Female	Others / Diagnosis Not Defined	X	No	No	No
1233	43	Male	Acute Myocardial Infarction	B	No	No	No
1234	18	Female	Others / Diagnosis Not Defined	X	No	No	No
1235	46	Male	Traumatic brain injury	L	No	No	No
1236	32	Male	Urinary Sepsis	A	No	No	No
1237	90	Female	Acute Myocardial Infarction	B	No	No	No
1238	62	Female	Stroke	E	No	No	No
1239	83	Female	Pulmonary Thromboembolism	D	No	No	No
124	56	Male	Atrial fibrillation	C	No	No	No
1240	88	Female	Others / Diagnosis Not Defined	X	No	No	No
1241	59	Female	Pulmonary Sepsis	A	No	No	No
1242	73	Male	Tachycardia	C	No	No	No
1243	18	Female	Seizure	K	No	No	No
1244	36	Male	Pulmonary thromboembolism	D	No	No	No
1245	73	Female	Pulmonary Thromboembolism	D	Yes	monitoring	No
1246	60	Male	Unstable Angina	B	No	No	No
1247	78	Female	Others / Diagnosis Not Defined	X	No	No	No
1248	78	Male	Severe Acute Respiratory Syndrome	G	No	No	No
1249	70	Male	Chronic Obstructive Pulmonary Disease	J	No	No	No
125	43	Male	Others / Diagnosis Not Defined	X	No	No	No
1250	73	Male	Atrial fibrillation	C	No	No	No
1251	74	Female	Bradycardia and Syncope	C	No	No	No
1252	36	Male	Pulmonary Sepsis	A	No	No	No
1253	17	Female	Pulmonary Thromboembolism	D	No	No	No
1254	42	Male	Others / Diagnosis Not Defined	X	No	No	No
1255	74	Female	Others / Diagnosis Not Defined	X	No	No	No
1256	88	Female	Sepsis Undetermined	A	No	No	No
1257	77	Female	Urinary Sepsis	A	No	No	No
1258	35	Male	Sepsis Undetermined	A	No	No	No
1259	47	Female	Acute Hemorrhagic Abdomen	F	No	No	No
126	62	Female	Acute Myocardial Infarction	B	No	No	No
1260	84	Female	Pulmonary Sepsis	A	No	No	No
1261	36	Female	Deep Vein Thrombosis	D	No	No	No
1262	55	Male	Sepsis Undetermined	A	No	No	No
1263	84	Female	Pulmonary Sepsis	A	No	No	No
1264	64	Male	Bradycardia	C	No	No	No
1265	70	Female	Pulmonary Sepsis	A	No	No	No
1266	79	Female	Upper Airway Obstruction	G	No	No	No
1267	45	Male	Upper Airway Obstruction	G	No	No	No
1268	78	Male	Pulmonary Sepsis	A	No	No	No
1269	68	Male	Gastroenterocolitis Sepsis	A	No	No	No
127	97	Female	Others / Diagnosis Not Defined	X	No	No	No
1270	77	Female	Influenza	G	No	No	No
1271	50	Male	Others / Diagnosis Not Defined	X	No	No	No
1272	85	Male	Urinary Sepsis	A	No	No	No
1273	41	Male	Atrial fibrillation	C	No	No	No
1274	35	Male	Pulmonary Sepsis	A	No	No	No
1275	30	Male	Others / Diagnosis Not Defined	X	No	No	No
1276	38	Female	Cutaneous Focus Sepsis	A	No	No	No
1277	64	Female	Influenza	G	No	No	No
1278	90	Male	Pulmonary Sepsis	A	No	No	No
1279	70	Female	Others / Diagnosis Not Defined	X	No	No	No
128	68	Male	Pulmonary Sepsis	A	No	No	No
1280	48	Male	Severe Acute Respiratory Syndrome	G	No	No	No
1281	32	Male	Atrial fibrillation	C	No	No	No
1282	39	Female	Sepsis Undetermined	A	No	No	No
1283	31	Female	Pulmonary Sepsis	A	No	No	No
1284	34	Male	Others / Diagnosis Not Defined	X	No	No	No
1285	93	Female	Others / Diagnosis Not Defined	X	No	No	No
1286	87	Male	Atrial fibrillation	C	No	No	No
1287	45	Male	Atrial fibrillation	C	No	No	No
1288	76	Female	Atrial Fibrillation	C	No	No	No
1289	82	Male	Sepsis Undetermined	A	No	No	No
129	46	Male	Sepsis Undetermined	A	No	No	No
1290	81	Female	Pulmonary Sepsis	A	No	No	No
1291	36	Female	Pulmonary Thromboembolism	D	No	No	No
1292	83	Male	Pulmonary thromboembolism	D	No	No	No
1293	89	Male	Acute Pulmonary Edema	H	No	No	No
1294	85	Male	Severe Acute Respiratory Syndrome	G	No	No	No
1295	53	Male	Pulmonary thromboembolism	D	No	No	No
1296	63	Male	Sepsis Undetermined	A	No	No	No
1297	49	Female	Others / Diagnosis Not Defined	X	No	No	No
1298	38	Female	Others / Diagnosis Not Defined	X	No	No	No
1299	74	Male	Others / Diagnosis Not Defined	X	No	No	No
13	63	Male	Bradycardia and Syncope	C	No	No	No
130	20	Female	Abortion	N	No	No	No
1300	54	Male	Pulmonary Sepsis	A	No	No	No
1301	83	Female	Pulmonary Sepsis	A	No	No	No
1302	73	Female	Pneumonia	G	No	No	No
1303	42	Male	Acute Myocardial Infarction	B	No	No	No
1304	51	Female	Acute Myocardial Infarction	B	No	No	No
1305	82	Male	Sepsis Undetermined	A	No	No	No
1306	36	Female	Poisoning	I	No	No	No
1307	72	Female	Sepsis Undetermined	A	No	No	No
1308	82	Male	Decompensated Heart ailure	H	No	No	No
1309	39	Female	Gastroenterocolitis sepsis	A	No	No	No
131	37	Male	Others / Diagnosis Not Defined	X	No	No	No
1310	78	Male	Others / Diagnosis Not Defined	X	No	No	No
1311	42	Male	Pulmonary Sepsis	A	No	No	No
1312	79	Male	Others / Diagnosis Not Defined	X	No	No	No
1313	88	Female	Pulmonary Sepsis	A	No	No	No
1314	98	Male	Sepsis Undetermined	A	No	No	No
1315	40	Female	Others / Diagnosis Not Defined	X	No	No	No
1316	25	Male	Urinary Sepsis	A	No	No	No
1317	39	Male	Pulmonary thromboembolism	D	No	No	No
1318	68	Male	Acute Inflammatory Abdomen	F	No	No	No
1319	38	Female	Unstable Angina	B	No	No	No
132	88	Male	Decompensated Heart ailure	H	No	No	No
1320	33	Male	Atrial fibrillation	C	No	No	No
1321	35	Female	Pulmonary Thromboembolism	D	No	No	No
1322	39	Male	Acute Myocardial Infarction	B	No	No	No
1323	75	Male	Unstable Angina	B	No	No	No
1324	33	Male	Pulmonary thromboembolism	D	No	No	No
1325	55	Female	Pulmonary Thromboembolism	D	No	No	No
1326	29	Female	Poisoning	I	No	No	No
1327	67	Female	Stroke	E	No	No	No
1328	63	Male	Others / Diagnosis Not Defined	X	No	No	No
1329	86	Female	Atrial Fibrillation	C	No	No	No
133	43	Male	Acute Inflammatory Abdomen	F	No	No	No
1330	78	Female	Bradycardia and Syncope	C	No	No	No
1331	18	Female	Poisoning	I	No	No	No
1332	33	Female	Pulmonary Thromboembolism	D	No	No	No
1333	38	Male	Others / Diagnosis Not Defined	X	No	No	No
1334	72	Female	Acute Hemorrhagic Abdomen	F	No	No	No
1335	67	Female	Decompensated Heart ailure	H	No	No	No
1336	42	Male	Pulmonary Sepsis	A	No	No	No
1337	62	Male	Others / Diagnosis Not Defined	X	No	No	No
1338	81	Male	Sepsis Undetermined	A	No	No	No
1339	57	Female	Atrial Fibrillation	C	No	No	No
134	21	Female	Pulmonary Sepsis	A	No	No	No
1340	82	Female	Bradycardia and Syncope	C	No	No	No
1341	39	Female	Pulmonary Thromboembolism	D	No	No	No
1342	86	Male	Femoral Fracture	M	No	No	No
1343	79	Female	Stroke	E	No	No	No
1344	81	Female	Pulmonary Sepsis	A	No	No	No
1345	28	Female	Others / Diagnosis Not Defined	X	No	No	No
1346	56	Male	Others / Diagnosis Not Defined	X	No	No	No
1347	69	Male	Others / Diagnosis Not Defined	X	No	No	No
1348	72	Female	Pulmonary Sepsis	A	No	No	No
1349	35	Male	Pulmonary Sepsis	A	No	No	No
135	33	Female	Others / Diagnosis Not Defined	X	No	No	No
1350	56	Male	Acute Inflammatory Abdomen	F	No	No	No
1351	31	Female	Pulmonary Thromboembolism	D	No	No	No
1352	38	Male	Others / Diagnosis Not Defined	X	No	No	No
1353	39	Female	Others / Diagnosis Not Defined	X	No	No	No
1354	67	Female	Pulmonary Sepsis	A	No	No	No
1355	77	Male	Pulmonary thromboembolism	D	No	No	No
1356	78	Male	Severe Acute Respiratory Syndrome	G	No	No	No
1357	84	Male	Sepsis Undetermined	A	No	No	No
1358	83	Female	Urinary Sepsis	A	No	No	No
1359	37	Female	Anaphylaxis	P	No	No	No
136	29	Male	Others / Diagnosis Not Defined	X	No	No	No
1360	70	Male	Airway Infection Sepsis	A	No	No	No
1361	61	Female	Others / Diagnosis Not Defined	X	No	No	No
1362	66	Female	Others / Diagnosis Not Defined	X	No	No	No
1363	70	Male	Others / Diagnosis Not Defined	X	No	No	No
1364	55	Female	Others / Diagnosis Not Defined	X	No	No	No
1365	40	Female	Urinary Sepsis	A	No	No	No
1366	44	Male	Others / Diagnosis Not Defined	X	No	No	No
1367	59	Male	Atrial fibrillation	C	No	No	No
1368	79	Female	Pulmonary Sepsis	A	No	No	No
1369	78	Male	Decompensated Heart ailure	H	No	No	No
137	42	Female	Others / Diagnosis Not Defined	X	No	No	No
1370	18	Female	Urinary Sepsis	A	No	No	No
1371	85	Male	Pulmonary Sepsis	A	No	No	No
1372	39	Female	Urinary Sepsis	A	No	No	No
1373	20	Female	Seizure	K	No	No	No
1374	49	Male	Pulmonary Sepsis	A	No	No	No
1375	45	Female	Asthma	J	No	No	No
1376	40	Male	Acute Hemorrhagic Abdomen	F	No	No	No
1377	40	Male	Transient ischemic attack	E	No	No	No
1378	50	Male	Others / Diagnosis Not Defined	X	No	No	No
1379	48	Male	Acute Inflammatory Abdomen	F	No	No	No
138	36	Female	Sepsis Undetermined	A	No	No	No
1380	45	Female	Stroke	E	No	No	No
1381	37	Female	Poisoning	I	No	No	No
1382	50	Male	Unstable Angina	B	No	No	No
1383	81	Female	Pulmonary Sepsis	A	No	No	No
1384	43	Female	Pulmonary Thromboembolism	D	No	No	No
1385	75	Male	Others / Diagnosis Not Defined	X	No	No	No
1386	48	Female	Urinary Sepsis	A	No	No	No
1387	40	Female	Stroke	E	Yes	monitoring	Yes
1388	50	Female	Sepsis Undetermined	A	No	No	No
1389	54	Female	Others / Diagnosis Not Defined	X	No	No	No
139	87	Female	Urinary Sepsis	A	No	No	No
1390	36	Male	Pulmonary Sepsis	A	No	No	No
1391	80	Male	Pulmonary Sepsis	A	No	No	No
1392	25	Female	Others / Diagnosis Not Defined	X	No	No	No
1393	39	Female	Others / Diagnosis Not Defined	X	No	No	No
1394	84	Male	Others / Diagnosis Not Defined	X	No	No	No
1395	52	Female	Others / Diagnosis Not Defined	X	No	No	No
1396	95	Female	Pulmonary Thromboembolism	D	No	No	No
1397	33	Female	Poisoning	I	No	No	No
1398	55	Male	Sepsis Undetermined	A	No	No	No
1399	37	Male	Stroke	E	No	No	No
14	74	Male	Bradycardia	C	No	No	No
140	73	Female	Vertigo	O	No	No	No
1400	76	Female	Pulmonary Sepsis	A	No	No	No
1401	70	Male	Pulmonary Sepsis	A	No	No	No
1402	43	Male	Transient ischemic attack	E	No	No	No
1403	34	Female	Others / Diagnosis Not Defined	X	No	No	No
1404	21	Female	Seizure	K	No	No	No
1405	32	Female	Others / Diagnosis Not Defined	X	No	No	No
1406	95	Female	Decompensated Heart ailure	H	No	No	No
1407	92	Female	Pulmonary Thromboembolism	D	No	No	No
1408	81	Male	Bradycardia and Syncope	C	No	No	No
1409	38	Male	Pulmonary Sepsis	A	No	No	No
141	88	Male	Pulmonary Sepsis	A	No	No	No
1410	64	Male	Atrial fibrillation	C	No	No	No
1411	53	Female	Others / Diagnosis Not Defined	X	No	No	No
1412	69	Male	Chronic Obstructive Pulmonary Disease	J	No	No	No
1413	68	Male			Sim
1414	32	Female	Urinary Sepsis	A	No	No	No
1415	68	Male	Unstable Angina	B	No	No	No
1416	50	Male	Others / Diagnosis Not Defined	X	No	No	No
1417	56	Female	Poisoning	I	No	No	No
1418	88	Male	Urinary Sepsis	A	No	No	No
1419	50	Male	Unstable Angina	B	No	No	No
142	77	Female	Others / Diagnosis Not Defined	X	No	No	No
1420	24	Female	Acute Hemorrhagic Abdomen	F	No	No	No
1421	57	Female	Atrial Fibrillation	C	No	No	No
1422	83	Male	Femoral Fracture	M	No	No	No
1423	71	Male	Acute Hemorrhagic Abdomen	F	No	No	No
1424	53	Female	Pulmonary Thromboembolism	D	No	No	No
1425	65	Female	Seizure	K	No	No	No
1426	69	Female	Stroke	E	No	No	No
1427	78	Male	Others / Diagnosis Not Defined	X	No	No	No
1428	77	Female	Vertigo	O	No	No	No
1429	53	Male	Acute Myocardial Infarction	B	No	No	No
143	42	Male	Pulmonary Sepsis	A	No	No	No
1430	58	Female	Pulmonary Thromboembolism	D	No	No	No
1431	84	Female	Pulmonary Sepsis	A	No	No	No
1432	54	Male	Others / Diagnosis Not Defined	X	No	No	No
1433	34	Female	Pulmonary Thromboembolism	D	No	No	No
1434	35	Female	Transient Ischemic Attack	E	No	No	No
1435	81	Female	Atrial Fibrillation	C	No	No	No
1436	75	Female	Decompensated Heart ailure	H	No	No	No
1437	90	Female	Others / Diagnosis Not Defined	X	No	No	No
1438	41	Female	Atelectasis	G	No	No	No
1439	82	Female	Unstable Angina	B	No	No	No
144	31	Male	Gastroenterocolitis sepsis	A	No	No	No
1440	77	Male	Transient ischemic attack	E	No	No	No
1441	70	Male	Transient ischemic attack	E	No	No	No
1442	89	Male	Acute Pulmonary Edema	H	No	No	No
1443	94	Female	Atrial Fibrillation	C	No	No	No
1444	62	Female	Unstable Angina	B	No	No	No
1445	47	Male	Unstable Angina	B	No	No	No
1446	43	Male	Traumatic brain injury	L	No	No	No
1447	78	Female	Atrial Fibrillation	C	No	No	No
1448	52	Male	Stroke	E	No	No	No
1449	94	Female	Urinary Sepsis	A	No	No	No
145	46	Female	Stroke	E	No	No	No
1450	48	Female	Pulmonary Sepsis	A	No	No	No
1451	70	Male	Decompensated Heart ailure	H	No	No	No
1452	61	Female	Sepsis Undetermined	A	No	No	No
1453	45	Male	Sepsis Undetermined	A	No	No	No
1454	43	Male	Others / Diagnosis Not Defined	X	No	No	No
1455	42	Female	Others / Diagnosis Not Defined	X	No	No	No
1456	68	Male	Acute Pulmonary Edema	H	No	No	No
1457	50	Female	Gastroenterocolitis sepsis	A	No	No	No
1458	30	Male	Acute Abdomen	F	No	No	No
1459	60	Female	Others / Diagnosis Not Defined	X	No	No	No
146	77	Female	Sepsis Undetermined	A	No	No	No
1460	38	Male	Pulmonary Sepsis	A	No	No	No
1461	71	Male	Acute Inflammatory Abdomen	F	No	No	No
1462	61	Male	Poisoning	I	No	No	No
1463	68	Female	Pulmonary Sepsis	A	No	No	No
1464	42	Female	Urinary Sepsis	A	Yes	monitoring	No
1465	80	Male	Others / Diagnosis Not Defined	X	No	No	No
1466	36	Male	Myocarditis	H	No	No	No
1467	29	Female	Deep Vein Thrombosis	D	No	No	No
1468	89	Male	Urinary Sepsis	A	No	No	No
1469	18	Male	Others / Diagnosis Not Defined	X	No	No	No
147	88	Male	Pulmonary Sepsis	A	No	No	No
1470	71	Male	Decompensated Heart ailure	H	No	No	No
1471	31	Female	Others / Diagnosis Not Defined	X	No	No	No
1472	35	Female	Pulmonary Thromboembolism	D	No	No	No
1473	68	Male	Acute Myocardial Infarction	B	No	No	No
1474	69	Female	Bradycardia and Syncope	C	No	No	No
1475	73	Female	Others / Diagnosis Not Defined	X	No	No	No
1476	51	Female	Acute Inflammatory Abdomen	F	No	No	No
1477	38	Male	Bradycardia and Syncope	C	No	No	No
1478	74	Female	Pulmonary Sepsis	A	No	No	No
1479	94	Female	Pulmonary Sepsis	A	No	No	No
148	65	Male	Others / Diagnosis Not Defined	X	No	No	No
1480	28	Female	Poisoning	I	No	No	No
1481	36	Female	Transient Ischemic Attack	E	No	No	No
1482	55	Male	Others / Diagnosis Not Defined	X	No	No	No
1483	38	Male	Pulmonary Sepsis	A	No	No	No
1484	22	Female	Others / Diagnosis Not Defined	X	No	No	No
1485	63	Female	Sepsis Undetermined	A	No	No	No
1486	59	Female	Pulmonary Sepsis	A	No	No	No
1487	72	Female	Others / Diagnosis Not Defined	X	No	No	No
1488	45	Female	Transient Ischemic Attack	E	No	No	No
1489	55	Male	Others / Diagnosis Not Defined	X	No	No	No
149	24	Male	Others / Diagnosis Not Defined	X	No	No	No
1490	56	Male	Others / Diagnosis Not Defined	X	No	No	No
1491	87	Female	Pulmonary Sepsis	A	No	No	No
1492	48	Male	Cervical Trauma	L	No	No	No
1493	34	Male	Others / Diagnosis Not Defined	X	No	No	No
1494	70	Female	Pneumonia	G	No	No	No
1495	30	Female	Urinary Sepsis	A	No	No	No
1496	46	Female	Stroke	E	No	No	No
1497	91	Female	Sepsis Undetermined	A	No	No	No
1498	39	Male	Asthma	J	No	No	No
1499	80	Male	Pulmonary Sepsis	A	No	No	No
15	65	Female	Unstable Angina	B	No	No	No
150	80	Male	Pulmonary Sepsis	A	No	No	No
1500	34	Female	Unstable Angina	B	No	No	No
1501	85	Female	Urinary Sepsis	A	No	No	No
1502	83	Female	Unstable Angina	B	No	No	No
1503	90	Female	Pulmonary Sepsis	A	No	No	No
1504	64	Female	Others / Diagnosis Not Defined	X	No	No	No
1505	81	Male	Gastroenterocolitis sepsis	A	No	No	No
1506	51	Male	Others / Diagnosis Not Defined	X	No	No	No
1507	36	Female	Urinary Sepsis	A	No	No	No
1508	52	Male	Unstable Angina	B	No	No	No
1509	36	Female	Others / Diagnosis Not Defined	X	No	No	No
151	72	Male	Transient ischemic attack	E	No	No	No
1510	74	Female	Acute Inflammatory Abdomen	F	No	No	No
1511	85	Male	Others / Diagnosis Not Defined	X	No	No	No
1512	83	Male	Pulmonary Sepsis	A	No	No	No
1513	61	Male	Pulmonary thromboembolism	D	No	No	No
1514	75	Female	Others / Diagnosis Not Defined	X	No	No	No
1515	24	Female	Hemorrhagic Ovarian Cyst	N	No	No	No
1516	73	Male	Unstable Angina	B	No	No	No
1517	71	Male	Pulmonary thromboembolism	D	No	No	No
1518	86	Male	Asthma	J	No	No	No
1519	91	Male	Pneumonia	G	No	No	No
152	64	Male	Gastroenterocolitis sepsis	A	No	No	No
1520	32	Male	Atrial fibrillation	C	No	No	No
1521	73	Male	Atrial fibrillation	C	No	No	No
1522	71	Female	Pulmonary Thromboembolism	D	No	No	No
1523	81	Male	Pulmonary Sepsis	A	No	No	No
1524	81	Male	Pulmonary Sepsis	A	No	No	No
1525	85	Male	Unstable Angina	B	No	No	No
1526	84	Female	Gastroenterocolitis sepsis	A	No	No	No
1527	88	Female	Pulmonary Thromboembolism	D	No	No	No
1528	85	Male	Pulmonary thromboembolism	D	No	No	No
1529	80	Male	Stroke	E	No	No	No
153	85	Female	Others / Diagnosis Not Defined	X	No	No	No
1530	66	Female	Unstable Angina	B	No	No	No
1531	41	Female	Others / Diagnosis Not Defined	X	No	No	No
1532	74	Female	Others / Diagnosis Not Defined	X	No	No	No
1533	72	Male	Sepsis Undetermined	A	No	No	No
1534	20	Male	Others / Diagnosis Not Defined	X	No	No	No
1535	18	Female	Seizure	K	No	No	No
1536	42	Male	Acute Myocardial Infarction	B	No	No	No
1537	53	Male	Pulmonary thromboembolism	D	No	No	No
1538	26	Female	Pulmonary Thromboembolism	D	No	No	No
1539	53	Male	Others / Diagnosis Not Defined	X	No	No	No
154	71	Female	Pulmonary Sepsis	A	No	No	No
1540	42	Male	Gastroenterocolitis sepsis	A	No	No	No
1541	77	Female	Pulmonary Sepsis	A	No	No	No
1542	72	Male	Unstable Angina	B	No	No	No
1543	82	Female	Others / Diagnosis Not Defined	X	No	No	No
1544	88	Female	Atrial Fibrillation	C	No	No	No
1545	47	Male	Acute Inflammatory Abdomen	F	No	No	No
1546	79	Male	Acute Inflammatory Abdomen	F	No	No	No
1547	70	Male	Acute Myocardial Infarction	B	No	No	No
1548	41	Female	Transient Ischemic Attack	E	No	No	No
1549	46	Female	Others / Diagnosis Not Defined	X	No	No	No
155	53	Male	Others / Diagnosis Not Defined	X	No	No	No
1550	68	Male	Pulmonary Sepsis	A	No	No	No
1551	61	Female	Influenza	G	No	No	No
1552	88	Male	Pulmonary Sepsis	A	No	No	No
1553	45	Male	Atrial fibrillation	C	No	No	No
1554	83	Male	Pulmonary Sepsis	A	No	No	No
1555	72	Female	Pulmonary Thromboembolism	D	No	No	No
1556	57	Female	Transient Ischemic Attack	E	No	No	No
1557	48	Female	Others / Diagnosis Not Defined	X	No	No	No
1558	74	Male	Acute Inflammatory Abdomen	F	No	No	No
1559	83	Female	Pulmonary Sepsis	A	No	No	No
156	47	Female	Sepsis Undetermined	A	No	No	No
1560	68	Male	Others / Diagnosis Not Defined	X	No	No	No
1561	81	Female	Pulmonary Sepsis	A	No	No	No
1562	21	Male	Others / Diagnosis Not Defined	X	No	No	No
1563	45	Male	Others / Diagnosis Not Defined	X	No	No	No
1564	92	Female	Others / Diagnosis Not Defined	X	No	No	No
1565	40	Female	Bradycardia and Syncope	C	No	No	No
1566	30	Male	Others / Diagnosis Not Defined	X	No	No	No
1567	67	Female	Others / Diagnosis Not Defined	X	No	No	No
1568	80	Male	Others / Diagnosis Not Defined	X	No	No	No
1569	28	Male	Myocarditis	H	No	No	No
157	43	Male	Atrial fibrillation	C	No	No	No
1570	38	Female	Gastroenterocolitis sepsis	A	No	No	No
1571	58	Male	Acute Myocardial Infarction	B	No	No	No
1572	37	Male	Others / Diagnosis Not Defined	X	No	No	No
1573	79	Female	Others / Diagnosis Not Defined	X	No	No	No
1574	97	Male	Others / Diagnosis Not Defined	X	No	No	No
1575	79	Male	Stroke	E	No	No	No
1576	51	Female	Poisoning	I	No	No	No
1577	73	Male	Tachycardia	C	No	No	No
1578	88	Female	Decompensated Heart ailure	H	No	No	No
1579	55	Male	Others / Diagnosis Not Defined	X	No	No	No
158	44	Male	Pulmonary Sepsis	A	No	No	No
1580	44	Male	Atrial fibrillation	C	No	No	No
1581	38	Female	Decompensated Heart ailure	H	No	No	No
1582	52	Male	Acute Myocardial Infarction	B	No	No	No
1583	80	Male	Traumatic brain injury	L	No	No	No
1584	75	Male	Others / Diagnosis Not Defined	X	No	No	No
1585	40	Female	Airway Infection Sepsis	A	No	No	No
1586	45	Female	Urinary Sepsis	A	No	No	No
1587	89	Male	Pulmonary Sepsis	A	No	No	No
1588	77	Male	Pulmonary Sepsis	A	No	No	No
1589	79	Male	Unstable Angina	B	No	No	No
159	76	Male	Severe Acute Respiratory Syndrome	G	No	No	No
1590	46	Male	Stroke	E	No	No	No
1591	92	Female	Others / Diagnosis Not Defined	X	No	No	No
1592	32	Male	Unstable Angina	B	No	No	No
1593	86	Female	Others / Diagnosis Not Defined	X	No	No	No
1594	68	Female	Others / Diagnosis Not Defined	X	No	No	No
1595	75	Male	Pulmonary thromboembolism	D	No	No	No
1596	54	Male	Atrial fibrillation	C	No	No	No
1597	92	Male	Pulmonary Sepsis	A	No	No	No
1598	81	Male	Others / Diagnosis Not Defined	X	No	No	No
1599	75	Female	Urinary Sepsis	A	No	No	No
16	53	Male	Transient ischemic attack	E	No	No	No
160	88	Male	Urinary Sepsis	A	No	No	No
1600	21	Female	Others / Diagnosis Not Defined	X	No	No	No
1601	82	Female	Acute Pulmonary Edema	H	No	No	No
1602	82	Female	Acute Inflammatory Abdomen	F	No	No	No
1603	75	Male	Acute Myocardial Infarction	B	No	No	No
1604	41	Female	Others / Diagnosis Not Defined	X	No	No	No
1605	41	Female	Vaginal bleeding	N	No	No	No
1606	86	Male	Pulmonary Sepsis	A	No	No	No
1607	38	Male	Others / Diagnosis Not Defined	X	No	No	No
1608	44	Female	Others / Diagnosis Not Defined	X	No	No	No
1609	79	Female	Others / Diagnosis Not Defined	X	No	No	No
161	45	Male	Pulmonary Sepsis	A	No	No	No
1610	67	Female	Pneumonia	G	No	No	No
1611	74	Male	Sepsis Undetermined	A	No	No	No
1612	61	Female	Others / Diagnosis Not Defined	X	No	No	No
1613	54	Female	Stroke	E	No	No	No
1614	73	Male	Transient ischemic attack	E	No	No	No
1615	66	Male	Acute Myocardial Infarction	B	No	No	No
1616	41	Male	Others / Diagnosis Not Defined	X	No	No	No
1617	45	Female	Atrial Fibrillation	C	No	No	No
1618	80	Female	Stroke	E	No	No	No
1619	86	Male	Stroke	E	No	No	No
162	61	Female	Pulmonary Sepsis	A	No	No	No
1620	44	Male	Others / Diagnosis Not Defined	X	No	No	No
1621	74	Male	Acute Hemorrhagic Abdomen	F	No	No	No
1622	43	Male	Pulmonary Sepsis	A	No	No	No
1623	61	Male	Others / Diagnosis Not Defined	X	No	No	No
1624	35	Male	Seizure	K	No	No	No
1625	30	Female	Asthma	J	No	No	No
1626	84	Male	Sepsis Undetermined	A	No	No	No
1627	22	Male	Pulmonary Sepsis	A	No	No	No
1628	85	Female	Urinary Sepsis	A	No	No	No
1629	82	Female	Acute Myocardial Infarction	B	No	No	No
163	87	Female	Unstable Angina	B	No	No	No
1630	32	Male	Others / Diagnosis Not Defined	X	No	No	No
1631	52	Male	Sepsis Undetermined	A	No	No	No
1632	47	Female	Others / Diagnosis Not Defined	X	No	No	No
1633	41	Female	Acute Myocardial Infarction	B	No	No	No
1634	74	Male	Others / Diagnosis Not Defined	X	No	No	No
1635	85	Male	Decompensated Heart ailure	H	No	No	No
1636	52	Female	Penetrating Acute Abdomen	F	No	No	No
1637	84	Female	Pulmonary Sepsis	A	No	No	No
1638	48	Male	Others / Diagnosis Not Defined	X	No	No	No
1639	91	Female	Pulmonary Sepsis	A	No	No	No
164	57	Female	Others / Diagnosis Not Defined	X	No	No	No
1640	18	Female	Bradycardia and Syncope	C	No	No	No
1641	24	Male	Others / Diagnosis Not Defined	X	No	No	No
1642	85	Female	Others / Diagnosis Not Defined	X	Yes	monitoring	Yes
1643	90	Male	Pulmonary Sepsis	A	No	No	No
1644	19	Male	Asthma	J	No	No	No
1645	73	Male	Urinary Sepsis	A	No	No	No
1646	75	Male	Pulmonary Sepsis	A	No	No	No
1647	75	Male	Others / Diagnosis Not Defined	X	No	No	No
1648	60	Male	Others / Diagnosis Not Defined	X	No	No	No
1649	66	Male	Others / Diagnosis Not Defined	X	No	No	No
165	42	Male	Atrial fibrillation	C	No	No	No
1650	22	Male	Asthma	J	No	No	No
1651	79	Male	Chronic Obstructive Pulmonary Disease	J	No	No	No
1652	81	Male	Bradycardia	C	No	No	No
1653	38	Male	Unstable Angina	B	No	No	No
1654	90	Male	Others / Diagnosis Not Defined	X	No	No	No
1655	86	Male	Pulmonary thromboembolism	D	No	No	No
1656	44	Male	Acute Myocardial Infarction	B	No	No	No
1657	50	Male	Pulmonary Sepsis	A	No	No	No
1658	52	Female	Stroke	E	No	No	No
1659	93	Male	Others / Diagnosis Not Defined	X	No	No	No
166	66	Male	Others / Diagnosis Not Defined	X	No	No	No
1660	70	Female	Decompensated Heart ailure	H	No	No	No
1661	39	Male	Pulmonary thromboembolism	D	No	No	No
1662	53	Female	Others / Diagnosis Not Defined	X	No	No	No
1663	90	Female	Pulmonary Sepsis	A	No	No	No
1664	38	Female	Unstable Angina	B	No	No	No
1665	61	Male	Unstable Angina	B	No	No	No
1666	87	Female	Others / Diagnosis Not Defined	X	No	No	No
1667	37	Female	Gastroenterocolitis sepsis	A	No	No	No
1668	51	Female	Poisoning	I	No	No	No
1669	80	Male	Acute Myocardial Infarction	B	No	No	No
167	86	Female	Decompensated Heart ailure	H	No	No	No
1670	20	Female	Urinary Sepsis	A	No	No	No
1671	46	Female	Others / Diagnosis Not Defined	X	No	No	No
1672	84	Male	Decompensated Heart ailure	H	No	No	No
1673	82	Female	Others / Diagnosis Not Defined	X	No	No	No
1674	45	Male	Pulmonary thromboembolism	D	No	No	No
1675	76	Female	Others / Diagnosis Not Defined	X	No	No	No
1676	54	Female	Urinary Sepsis	A	No	No	No
1677	78	Male	Severe Acute Respiratory Syndrome	G	No	No	No
1678	29	Female	Urinary Sepsis	A	No	No	No
1679	71	Male	Pulmonary thromboembolism	D	No	No	No
168	67	Male	Acute Inflammatory Abdomen	F	No	No	No
1680	52	Male	Deep Vein Thrombosis	D	No	No	No
1681	67	Female	Pulmonary Thromboembolism	D	No	No	No
1682	42	Female	Pulmonary Thromboembolism	D	No	No	No
1683	67	Male	Stroke	E	No	No	No
1684	40	Female	Others / Diagnosis Not Defined	X	No	No	No
1685	48	Female	Bradycardia and Syncope	C	No	No	No
1686	66	Male	Others / Diagnosis Not Defined	X	No	No	No
1687	51	Male	Limb Trauma	M	No	No	No
1688	42	Male	Pulmonary thromboembolism	D	No	No	No
1689	58	Male	Transient ischemic attack	E	No	No	No
169	64	Male	Severe Acute Respiratory Syndrome	G	No	No	No
1690	87	Female	Others / Diagnosis Not Defined	X	No	No	No
1691	62	Male	Pulmonary thromboembolism	D	No	No	No
1692	84	Female	Gastroenterocolitis sepsis	A	No	No	No
1693	63	Male	Pulmonary Sepsis	A	No	No	No
1694	73	Male	Pulmonary thromboembolism	D	No	No	No
1695	16	Female	Diabetic Ketoacidosis	Q	No	No	No
1696	88	Male	Pulmonary Sepsis	A	No	No	No
1697	46	Male	Pulmonary Sepsis	A	No	No	No
1698	60	Female	Pulmonary Thromboembolism	D	No	No	No
1699	71	Male	Stroke	E	No	No	No
17	39	Female	Others / Diagnosis Not Defined	X	No	No	No
170	76	Male	Unstable Angina	B	No	No	No
1700	74	Female	Urinary Sepsis	A	No	No	No
1701	84	Male	Pulmonary Sepsis	A	No	No	No
1702	38	Male	Urinary Sepsis	A	No	No	No
1703	68	Female	Pulmonary Sepsis	A	No	No	No
1704	84	Female	Pulmonary Sepsis	A	No	No	No
1705	54	Male	Unstable Angina	B	No	No	No
1706	42	Male	Others / Diagnosis Not Defined	X	No	No	No
1707	34	Female	Stroke	E	No	No	No
1708	43	Female	Others / Diagnosis Not Defined	X	No	No	No
1709	73	Female	Tachycardia	C	No	No	No
171	41	Female	Acute Hemorrhagic Abdomen	F	No	No	No
1710	35	Male	Others / Diagnosis Not Defined	X	No	No	No
1711	53	Male	Alcohol Intoxication	I	No	No	No
1712	65	Female	Diabetic Ketoacidosis	Q	No	No	No
1713	46	Female	Others / Diagnosis Not Defined	X	No	No	No
1714	65	Male	Acute Inflammatory Abdomen	F	No	No	No
1715	83	Male	Others / Diagnosis Not Defined	X	No	No	No
1716	75	Female	Others / Diagnosis Not Defined	X	No	No	No
1717	62	Male	Severe Acute Respiratory Syndrome	G	No	No	No
1718	37	Male	Vascular Acute Abdomen	F	No	No	No
1719	68	Male	Acute Pulmonary Edema	H	No	No	No
172	64	Male	Others / Diagnosis Not Defined	X	No	No	No
1720	51	Female	Others / Diagnosis Not Defined	X	No	No	No
1721	52	Male	Others / Diagnosis Not Defined	X	No	No	No
1722	80	Male	Others / Diagnosis Not Defined	X	No	No	No
1723	77	Male	Influenza	G	No	No	No
1724	38	Female	Others / Diagnosis Not Defined	X	No	No	No
1725	77	Male	Urinary Sepsis	A	No	No	No
1726	18	Male	Others / Diagnosis Not Defined	X	No	No	No
1727	60	Male	Atrial fibrillation	C	No	No	No
1728	58	Male	Unstable Angina	B	No	No	No
1729	46	Female	Others / Diagnosis Not Defined	X	No	No	No
173	29	Male	Gastroenterocolitis sepsis	A	No	No	No
1730	63	Male	Opioid Intoxication	I	No	No	No
1731	65	Male	Acute Inflammatory Abdomen	F	Yes	monitoring	No
1732	65	Male	Acute Inflammatory Abdomen	F	No	No	No
1733	35	Male	Others / Diagnosis Not Defined	X	No	No	No
1734	49	Female	Sepsis Undetermined	A	No	No	No
1735	25	Female	Pulmonary Thromboembolism	D	No	No	No
1736	52	Male	Pulmonary thromboembolism	D	No	No	No
1737	85	Female	Pulmonary Sepsis	A	No	No	No
1738	40	Female	Litium Intoxication	I	No	No	No
1739	67	Male	Others / Diagnosis Not Defined	X	No	No	No
174	81	Male	Vertigo	O	No	No	No
1740	90	Female	Pulmonary Sepsis	A	No	No	No
1741	82	Male	Acute Pulmonary Edema	H	No	No	No
1742	39	Male	Others / Diagnosis Not Defined	X	No	No	No
1743	87	Female	Sepsis Undetermined	A	No	No	No
1744	66	Male	Pneumonia	G	No	No	No
1745	49	Male	Transient ischemic attack	E	No	No	No
1746	37	Male	Others / Diagnosis Not Defined	X	No	No	No
1747	43	Male	Others / Diagnosis Not Defined	X	No	No	No
1748	42	Female	Others / Diagnosis Not Defined	X	No	No	No
1749	41	Male	Acute Myocardial Infarction	B	No	No	No
175	45	Female	Others / Diagnosis Not Defined	X	No	No	No
1750	57	Male	Asthma	J	No	No	No
1751	20	Female	Pulmonary Sepsis	A	No	No	No
1752	90	Male	Pneumonia	G	No	No	No
1753	37	Male	Others / Diagnosis Not Defined	X	No	No	No
1754	78	Female	Others / Diagnosis Not Defined	X	No	No	No
1755	79	Female	Pulmonary Sepsis	A	No	No	No
1756	30	Female	Others / Diagnosis Not Defined	X	No	No	No
1757	49	Female	Tachycardia	C	No	No	No
1758	33	Male	Transient ischemic attack	E	No	No	No
1759	61	Female	Pulmonary Sepsis	A	No	No	No
176	44	Female	Urinary Sepsis	A	No	No	No
1760	86	Male	Seizure	K	No	No	No
1761	55	Male	Others / Diagnosis Not Defined	X	No	No	No
1762	49	Male	Others / Diagnosis Not Defined	X	No	No	No
1763	80	Female	Others / Diagnosis Not Defined	X	No	No	No
1764	72	Male	Urinary Sepsis	A	No	No	No
1765	64	Male	Transient ischemic attack	E	No	No	No
1766	45	Female	Atrial Fibrillation	C	No	No	No
1767	88	Male	Bradycardia and Syncope	C	No	No	No
1768	26	Male	Urinary Sepsis	A	No	No	No
1769	52	Male	Bradycardia and Syncope	C	No	No	No
177	51	Male	Unstable Angina	B	No	No	No
1770	67	Male	Acute Myocardial Infarction	B	No	No	No
1771	74	Male	Pulmonary Sepsis	A	No	No	No
1772	83	Male	Pulmonary Sepsis	A	No	No	No
1773	75	Male	Sepsis Undetermined	A	No	No	No
1774	50	Female	Others / Diagnosis Not Defined	X	No	No	No
1775	81	Female	Acute Inflammatory Abdomen	F	No	No	No
1776	51	Male	Stroke	E	No	No	No
1777	87	Male	Decompensated Heart ailure	H	No	No	No
1778	80	Male	Urinary Sepsis	A	No	No	No
1779	58	Male	Pulmonary Sepsis	A	No	No	No
178	54	Male	Sepsis Undetermined	A	No	No	No
1780	42	Male	Acute Obstructive Abdomen	F	No	No	No
1781	38	Female	Acute Hemorrhagic Abdomen	F	No	No	No
1782	40	Male	Transient ischemic attack	E	No	No	No
1783	55	Female	Others / Diagnosis Not Defined	X	No	No	No
1784	75	Male	Femoral Fracture	M	No	No	No
1785	27	Female	Others / Diagnosis Not Defined	X	No	No	No
1786	58	Female	Unstable Angina	B	No	No	No
1787	33	Female	Pulmonary Thromboembolism	D	No	No	No
1788	69	Male	Femoral Fracture	M	No	No	No
1789	85	Female	Urinary Sepsis	A	No	No	No
179	48	Male	Pulmonary Sepsis	A	No	No	No
1790	72	Male	Stroke	E	No	No	No
1791	46	Female	Sepsis Undetermined	A	No	No	No
1792	70	Male	Sepsis Undetermined	A	No	No	No
1793	67	Male	Others / Diagnosis Not Defined	X	No	No	No
1794	44	Female	Others / Diagnosis Not Defined	X	No	No	No
1795	33	Female	Pulmonary Thromboembolism	D	No	No	No
1796	81	Female	Others / Diagnosis Not Defined	X	No	No	No
1797	70	Male	Pulmonary Sepsis	A	No	No	No
1798	46	Female	Others / Diagnosis Not Defined	X	No	No	No
1799	73	Female	Acute Myocardial Infarction	B	No	No	No
18	72	Female	Others / Diagnosis Not Defined	X	No	No	No
180	37	Male	Seizure	K	No	No	No
1800	79	Female	Stroke	E	No	No	No
1801	20	Female	Others / Diagnosis Not Defined	X	No	No	No
1802	68	Male	Atrial fibrillation	C	No	No	No
1803	54	Female	Pulmonary Thromboembolism	D	No	No	No
1804	83	Male	Tachycardia	C	Yes	monitoring	Yes
1805	83	Male	Tachycardia	C	No	No	No
1806	55	Female	Urinary Sepsis	A	No	No	No
1807	79	Female	Others / Diagnosis Not Defined	X	No	No	No
1808	57	Male	Stroke	E	No	No	No
1809	59	Female	Urinary Sepsis	A	No	No	No
181	42	Male	Pulmonary Sepsis	A	No	No	No
1810	50	Male	Tachycardia	C	No	No	No
1811	34	Male	Pulmonary Sepsis	A	No	No	No
1812	45	Male	Unstable Angina	B	No	No	No
1813	50	Female	Others / Diagnosis Not Defined	X	No	No	No
1814	62	Female	Pneumonia	G	No	No	No
1815	30	Male	Gastroenterocolitis sepsis	A	No	No	No
1816	16	Female	Others / Diagnosis Not Defined	X	No	No	No
1817	100	Female	Others / Diagnosis Not Defined	X	No	No	No
1818	46	Male	Others / Diagnosis Not Defined	X	No	No	No
1819	38	Male	Sepsis Undetermined	A	No	No	No
182	46	Male	Unstable Angina	B	No	No	No
1820	38	Female	Sepsis Undetermined	A	No	No	No
1821	47	Female	Urinary Sepsis	A	No	No	No
1822	79	Female	Decompensated Heart ailure	H	No	No	No
1823	40	Female	Others / Diagnosis Not Defined	X	No	No	No
1824	93	Male	Pulmonary Sepsis	A	No	No	No
1825	55	Male	Others / Diagnosis Not Defined	X	No	No	No
1826	76	Male	Urinary Sepsis	A	No	No	No
1827	48	Male	Others / Diagnosis Not Defined	X	No	No	No
1828	37	Male	Others / Diagnosis Not Defined	X	No	No	No
1829	60	Female	Urinary Sepsis	A	No	No	No
183	48	Female	Acute Inflammatory Abdomen	F	No	No	No
1830	76	Female	Pulmonary Thromboembolism	D	No	No	No
1831	33	Female	Others / Diagnosis Not Defined	X	No	No	No
1832	85	Female	Gastroenterocolitis sepsis	A	No	No	No
1833	81	Male	Others / Diagnosis Not Defined	X	No	No	No
1834	61	Male	Pulmonary thromboembolism	D	No	No	No
1835	49	Male	Influenza	G	No	No	No
1836	37	Male	Others / Diagnosis Not Defined	X	No	No	No
1837	57	Male	Stroke	E	No	No	No
1838	80	Male	Others / Diagnosis Not Defined	X	No	No	No
1839	43	Female	Tachycardia	C	No	No	No
184	66	Female	Sepsis Undetermined	A	No	No	No
1840	93	Female	Pulmonary Sepsis	A	No	No	No
1841	84	Female	Pulmonary Sepsis	A	No	No	No
1842	90	Female	Unstable Angina	B	No	No	No
1843	61	Male	Asthma	J	No	No	No
1844	60	Female	Urinary Sepsis	A	No	No	No
1845	88	Female	Atrial Fibrillation	C	No	No	No
1846	40	Female	Others / Diagnosis Not Defined	X	No	No	No
1847	80	Female	Pulmonary Sepsis	A	No	No	No
1848	79	Male	Sepsis Undetermined	A	No	No	No
1849	48	Male	Atrial fibrillation	C	No	No	No
185	35	Male	Stroke	E	No	No	No
1850	88	Female	Pulmonary Sepsis	A	No	No	No
1851	24	Male	Others / Diagnosis Not Defined	X	No	No	No
1852	52	Male	Stroke	E	No	No	No
1853	85	Male	Sepsis Undetermined	A	No	No	No
1854	71	Male	Airway Infection Sepsis	A	No	No	No
1855	94	Female	Pulmonary Sepsis	A	No	No	No
1856	32	Female	Airway Infection Sepsis	A	No	No	No
1857	52	Male	Pulmonary thromboembolism	D	No	No	No
1858	51	Male	Acute Obstructive Abdomen	F	No	No	No
1859	36	Female	Seizure	K	No	No	No
186	29	Female	Others / Diagnosis Not Defined	X	No	No	No
1860	49	Male	Others / Diagnosis Not Defined	X	No	No	No
1861	60	Male	Unstable Angina	B	No	No	No
1862	50	Female	Stroke	E	No	No	No
1863	76	Male	Pulmonary thromboembolism	D	No	No	No
1864	66	Female	Decompensated Heart ailure	H	No	No	No
1865	55	Male	Atrial fibrillation	C	No	No	No
1866	19	Male	Others / Diagnosis Not Defined	X	No	No	No
1867	64	Male	Flutter Atrial	C	No	No	No
1868	31	Female	Others / Diagnosis Not Defined	X	No	No	No
1869	91	Female	Bradycardia	C	No	No	No
187	35	Male	Stroke	E	No	No	No
1870	46	Female	Stroke	E	No	No	No
1871	64	Female	Pulmonary Thromboembolism	D	No	No	No
1872	63	Male	Stroke	E	No	No	No
1873	36	Female	Others / Diagnosis Not Defined	X	No	No	No
1874	91	Female	Pulmonary Sepsis	A	No	No	No
1875	41	Male	Pulmonary thromboembolism	D	No	No	No
1876	76	Male	Pulmonary Sepsis	A	No	No	No
1877	66	Male	Pulmonary Sepsis	A	No	No	No
1878	68	Female	Unstable Angina	B	No	No	No
1879	21	Male	Seizure	K	No	No	No
188	37	Female	Abortion	N	No	No	No
1880	79	Male	Sepsis Undetermined	A	No	No	No
1881	43	Male	Urinary Sepsis	A	No	No	No
1882	76	Male	Unstable Angina	B	No	No	No
1883	63	Male	Pulmonary thromboembolism	D	No	No	No
1884	25	Male	Pulmonary Sepsis	A	No	No	No
1885	46	Male	Transient ischemic attack	E	No	No	No
1886	86	Male	Others / Diagnosis Not Defined	X	No	No	No
1887	49	Male	Pulmonary thromboembolism	D	No	No	No
1888	50	Male	Unstable Angina	B	No	No	No
1889	84	Male	Pulmonary Sepsis	A	No	No	No
189	36	Male	Others / Diagnosis Not Defined	X	No	No	No
1890	81	Female	Others / Diagnosis Not Defined	X	No	No	No
1891	61	Male	Acute Myocardial Infarction	B	No	No	No
1892	84	Male	Urinary Sepsis	A	No	No	No
1893	96	Female	Traumatic brain injury	L	No	No	No
1894	86	Male	Stroke	E	No	No	No
1895	55	Female	Urinary Sepsis	A	No	No	No
1896	37	Female	Sepsis Undetermined	A	No	No	No
1897	59	Female	Stroke	E	No	No	No
1898	36	Female	Others / Diagnosis Not Defined	X	No	No	No
1899	42	Male	Others / Diagnosis Not Defined	X	No	No	No
19	55	Male	Unstable Angina	B	No	No	No
190	77	Male	Pulmonary Sepsis	A	No	No	No
1900	23	Female	Others / Diagnosis Not Defined	X	No	No	No
1901	46	Male	Pulmonary Sepsis	A	No	No	No
1902	46	Male	Gastroenterocolitis sepsis	A	No	No	No
1903	42	Female	Others / Diagnosis Not Defined	X	No	No	No
1904	84	Male	Urinary Sepsis	A	No	No	No
1905	38	Female	Others / Diagnosis Not Defined	X	No	No	No
1906	73	Male	Deep Vein Thrombosis	D	No	No	No
1907	78	Female	Pulmonary Sepsis	A	No	No	No
1908	86	Male	Others / Diagnosis Not Defined	X	No	No	No
1909	94	Male	Urinary Sepsis	A	No	No	No
191	62	Female	Pulmonary Sepsis	A	No	No	No
1910	30	Female	Sepsis Undetermined	A	No	No	No
1911	48	Female	Bradycardia and Syncope	C	No	No	No
1912	78	Male	Sepsis Undetermined	A	No	No	No
1913	72	Male	Others / Diagnosis Not Defined	X	No	No	No
1914	75	Male	Asthma	J	No	No	No
1915	62	Female	Others / Diagnosis Not Defined	X	No	No	No
1916	62	Female	Others / Diagnosis Not Defined	X	No	No	No
1917	53	Female	Others / Diagnosis Not Defined	X	No	No	No
1918	79	Male	Urinary Sepsis	A	No	No	No
1919	94	Female	Sepsis Undetermined	A	No	No	No
192	57	Male	Pulmonary Sepsis	A	No	No	No
1920	98	Male	Others / Diagnosis Not Defined	X	No	No	No
1921	87	Male	Urinary Sepsis	A	No	No	No
1922	52	Female	Others / Diagnosis Not Defined	X	No	No	No
1923	46	Male	Pulmonary Sepsis	A	No	No	No
1924	94	Male	Others / Diagnosis Not Defined	X	No	No	No
1925	74	Male	Pulmonary Sepsis	A	No	No	No
1926	85	Female	Influenza	G	No	No	No
1927	46	Female	Others / Diagnosis Not Defined	X	No	No	No
1928	69	Female	Decompensated Heart ailure	H	No	No	No
1929	43	Female	Pulmonary Sepsis	A	No	No	No
193	76	Female	Pulmonary Sepsis	A	No	No	No
1930	72	Male	Pulmonary Sepsis	A	No	No	No
1931	64	Female	Pulmonary Sepsis	A	No	No	No
1932	74	Female	Transient Ischemic Attack	E	No	No	No
1933	59	Female	Pulmonary Sepsis	A	No	No	No
1934	88	Male	Urinary Sepsis	A	No	No	No
1935	65	Male	Others / Diagnosis Not Defined	X	No	No	No
1936	74	Male	Acute Hemorrhagic Abdomen	F	No	No	No
1937	57	Female	Others / Diagnosis Not Defined	X	No	No	No
1938	65	Female	Pulmonary Sepsis	A	No	No	No
1939	35	Female	Others / Diagnosis Not Defined	X	No	No	No
194	90	Male	Chronic Obstructive Pulmonary Disease	J	No	No	No
1940	36	Male	Pulmonary Sepsis	A	No	No	No
1941	41	Female	Others / Diagnosis Not Defined	X	No	No	No
1942	69	Female	Pneumonia	G	No	No	No
1943	71	Female	Others / Diagnosis Not Defined	X	No	No	No
1944	74	Male	Transient ischemic attack	E	No	No	No
1945	82	Female	Others / Diagnosis Not Defined	X	No	No	No
1946	86	Male	Unstable Angina	B	No	No	No
1947	56	Female	Others / Diagnosis Not Defined	X	No	No	No
1948	86	Female	Vertigo	O	No	No	No
1949	20	Male	Pulmonary Sepsis	A	No	No	No
195	77	Male	Urinary Sepsis	A	No	No	No
1950	46	Female	Others / Diagnosis Not Defined	X	No	No	No
1951	61	Male	Others / Diagnosis Not Defined	X	No	No	No
1952	55	Male	Tachycardia	C	No	No	No
1953	56	Female	Stroke	E	No	No	No
1954	78	Male	Others / Diagnosis Not Defined	X	Yes	analgesic	No
1955	76	Male	Acute Inflammatory Abdomen	F	No	No	No
1956	45	Female	Poisoning	I	No	No	No
1957	41	Female	Others / Diagnosis Not Defined	X	No	No	No
1958	59	Male	Others / Diagnosis Not Defined	X	No	No	No
1959	39	Male	Others / Diagnosis Not Defined	X	No	No	No
196	65	Male	Unstable Angina	B	No	No	No
1960	72	Female	Others / Diagnosis Not Defined	X	No	No	No
1961	81	Female	Stroke	E	No	No	No
1962	57	Female	Acute Myocardial Infarction	B	No	No	No
1963	75	Female	Others / Diagnosis Not Defined	X	No	No	No
1964	30	Male	Others / Diagnosis Not Defined	X	No	No	No
1965	59	Male	Acute Myocardial Infarction	B	No	No	No
1966	38	Female	Stroke	E	No	No	No
1967	68	Female	Pulmonary Sepsis	A	No	No	No
1968	84	Female	Decompensated Heart ailure	H	No	No	No
1969	88	Female	Pneumonia	G	No	No	No
197	44	Male	Transient ischemic attack	E	No	No	No
1970	87	Male	Others / Diagnosis Not Defined	X	No	No	No
1971	42	Female	Others / Diagnosis Not Defined	X	No	No	No
1972	63	Male	Others / Diagnosis Not Defined	X	No	No	No
1973	77	Male	Tachycardia	C	Yes	monitoring	Yes
1974	68	Female	Pulmonary Sepsis	A	No	No	No
1975	55	Female	Acute Myocardial Infarction	B	No	No	No
1976	77	Male	Tachycardia	C	No	No	No
1977	81	Male	Pulmonary Sepsis	A	No	No	No
1978	47	Male	Deep Vein Thrombosis	D	No	No	No
1979	17	Female	Asthma	J	No	No	No
198	86	Male	Urinary Sepsis	A	No	No	No
1980	34	Female	Others / Diagnosis Not Defined	X	No	No	No
1981	19	Male	Others / Diagnosis Not Defined	X	No	No	No
1982	38	Female	Transient Ischemic Attack	E	No	No	No
1983	79	Male	Pulmonary thromboembolism	D	No	No	No
1984	43	Female	Others / Diagnosis Not Defined	X	No	No	No
1985	75	Female	Atrial Fibrillation	C	No	No	No
1986	58	Male	Others / Diagnosis Not Defined	X	No	No	No
1987	40	Male	Pulmonary thromboembolism	D	No	No	No
1988	76	Male	Influenza	G	No	No	No
1989	30	Female	Pulmonary Thromboembolism	D	No	No	No
199	68	Male	Unstable Angina	B	No	No	No
1990	49	Male	Urinary Sepsis	A	No	No	No
1991	63	Male	Sepsis Undetermined	A	Yes	hypotension	Yes
1992	35	Male	Acute Inflammatory Abdomen	F	No	No	No
1993	75	Male	Acute Myocardial Infarction	B	No	No	No
1994	72	Male	Sepsis Undetermined	A	No	No	No
1995	41	Female	Pulmonary Sepsis	A	No	No	No
1996	88	Male	Sepsis Undetermined	A	No	No	No
1997	36	Male	Others / Diagnosis Not Defined	X	No	No	No
1998	41	Female	Atrial Fibrillation	C	No	No	No
1999	70	Male	Sepsis Undetermined	A	No	No	No
2	89	Female	Transient Ischemic Attack	E	No	No	No
20	78	Male	Decompensated Heart ailure	H	No	No	No
200	89	Female	Acute Inflammatory Abdomen	F	No	No	No
2000	40	Female	Acute Myocardial Infarction	B	No	No	No
2001	30	Female	Others / Diagnosis Not Defined	X	No	No	No
2002	94	Female	Pulmonary Sepsis	A	No	No	No
2003	87	Male	Pulmonary Sepsis	A	No	No	No
2004	76	Female	Acute Myocardial Infarction	B	No	No	No
2005	79	Male	Others / Diagnosis Not Defined	X	No	No	No
2006	89	Male	Atrial fibrillation	C	No	No	No
2007	57	Male	Others / Diagnosis Not Defined	X	No	No	No
2008	72	Female	Others / Diagnosis Not Defined	X	No	No	No
2009	55	Female	Pulmonary Sepsis	A	No	No	No
201	51	Male	Traumatic brain injury	L	No	No	No
2010	17	Female	Seizure	K	No	No	No
2011	23	Female	Others / Diagnosis Not Defined	X	No	No	No
2012	70	Male	Flutter Atrial	C	No	No	No
2013	56	Female	Stroke	E	No	No	No
2014	69	Female	Unstable Angina	B	No	No	No
2015	46	Female	Others / Diagnosis Not Defined	X	No	No	No
2016	85	Male	Traumatic brain injury	L	No	No	No
2017	74	Female	Deep Vein Thrombosis	D	No	No	No
2018	83	Male	Others / Diagnosis Not Defined	X	No	No	No
2019	56	Female	Urinary Sepsis	A	No	No	No
202	28	Female	Pulmonary Sepsis	A	No	No	No
2020	62	Female	Others / Diagnosis Not Defined	X	No	No	No
2021	55	Male	Others / Diagnosis Not Defined	X	No	No	No
2022	70	Female	Others / Diagnosis Not Defined	X	No	No	No
2023	43	Female	Others / Diagnosis Not Defined	X	No	No	No
2024	89	Female	Traumatic brain injury	L	No	No	No
2025	74	Female	Transient Ischemic Attack	E	No	No	No
2026	57	Male	Acute Hemorrhagic Abdomen	F	No	No	No
2027	81	Male	Pulmonary Sepsis	A	No	No	No
2028	46	Female	Transient Ischemic Attack	E	No	No	No
2029	86	Male	Urinary Sepsis	A	No	No	No
203	83	Female	Sepsis Undetermined	A	No	No	No
2030	37	Female	Urinary Sepsis	A	No	No	No
2031	66	Female	Influenza	G	No	No	No
2032	95	Male	Transient ischemic attack	E	No	No	No
2033	42	Male	Pulmonary thromboembolism	D	No	No	No
2034	28	Female	Anaphylaxis	P	No	No	No
2035	91	Female	Pulmonary Sepsis	A	No	No	No
2036	76	Male	Pulmonary thromboembolism	D	No	No	No
2037	85	Male	Sepsis Undetermined	A	No	No	No
2038	41	Female	Others / Diagnosis Not Defined	X	No	No	No
2039	48	Male	Asthma	J	No	No	No
204	78	Male	Cutaneous Focus Sepsis	A	No	No	No
2040	43	Male	Others / Diagnosis Not Defined	X	No	No	No
2041	68	Female	Pulmonary Sepsis	A	No	No	No
2042	82	Male	Sepsis Undetermined	A	No	No	No
2043	59	Male	Sepsis Undetermined	A	No	No	No
2044	76	Male	Others / Diagnosis Not Defined	X	No	No	No
2045	41	Female	Acute Myocardial Infarction	B	No	No	No
2046	83	Male	Pulmonary Sepsis	A	No	No	No
2047	75	Female	Pulmonary Sepsis	A	No	No	No
2048	58	Male	Others / Diagnosis Not Defined	X	No	No	No
2049	70	Male	Pulmonary thromboembolism	D	No	No	No
205	83	Female	Acute Myocardial Infarction	B	No	No	No
2050	85	Male	Influenza	G	No	No	No
2051	66	Male	Sepsis Undetermined	A	No	No	No
2052	56	Male	Gastroenterocolitis sepsis	A	No	No	No
2053	71	Male	Acute Obstructive Abdomen	F	No	No	No
2054	36	Male	Others / Diagnosis Not Defined	X	No	No	No
2055	80	Male	Others / Diagnosis Not Defined	X	No	No	No
2056	53	Male	Stroke	E	No	No	No
2057	70	Female	Others / Diagnosis Not Defined	X	No	No	No
2058	65	Female	Pulmonary Sepsis	A	No	No	No
2059	78	Male	Urinary Sepsis	A	No	No	No
206	64	Male	Pulmonary Sepsis	A	No	No	No
2060	84	Female	Acute Pulmonary Edema	H	No	No	No
2061	60	Female	Pulmonary Sepsis	A	No	No	No
2062	43	Male	Acute Hemorrhagic Abdomen	F	No	No	No
2063	72	Male	Pulmonary Sepsis	A	No	No	No
2064	82	Female	Others / Diagnosis Not Defined	X	No	No	No
2065	35	Female	Acute Myocardial Infarction	B	No	No	No
2066	94	Female	Unstable Angina	B	No	No	No
2067	48	Male	Others / Diagnosis Not Defined	X	No	No	No
2068	38	Male	Unstable Angina	B	No	No	No
2069	74	Male	Transient ischemic attack	E	No	No	No
207	50	Female	Pulmonary Sepsis	A	No	No	No
2070	69	Female	Pulmonary Sepsis	A	No	No	No
2071	64	Male	Others / Diagnosis Not Defined	X	No	No	No
2072	94	Female	Others / Diagnosis Not Defined	X	No	No	No
2073	44	Male	Others / Diagnosis Not Defined	X	No	No	No
2074	35	Female	Others / Diagnosis Not Defined	X	No	No	No
2075	68	Male	Others / Diagnosis Not Defined	X	No	No	No
2076	64	Female	Urinary Sepsis	A	No	No	No
2077	41	Female	Others / Diagnosis Not Defined	X	No	No	No
2078	26	Male	Others / Diagnosis Not Defined	X	No	No	No
2079	46	Female	Stroke	E	No	No	No
208	16	Male	Poisoning	I	No	No	No
2080	105	Female	Acute Myocardial Infarction	B	No	No	No
2081	67	Male	Others / Diagnosis Not Defined	X	No	No	No
2082	45	Male	Thoracic Trauma	L	No	No	No
2083	74	Male	Urinary Sepsis	A	No	No	No
2084	78	Male	Pulmonary thromboembolism	D	No	No	No
2085	25	Female	Gastroenterocolitis sepsis	A	No	No	No
2086	43	Female	Others / Diagnosis Not Defined	X	No	No	No
2087	88	Female	Pulmonary Sepsis	A	No	No	No
2088	37	Male	Pulmonary Sepsis	A	No	No	No
2089	94	Male	Pulmonary Sepsis	A	No	No	No
209	80	Female	Pulmonary Sepsis	A	No	No	No
2090	38	Female	Others / Diagnosis Not Defined	X	No	No	No
2091	89	Male	Pulmonary thromboembolism	D	No	No	No
2092	80	Male	Traumatic brain injury	L	No	No	No
2093	35	Female	Others / Diagnosis Not Defined	X	No	No	No
2094	61	Female	Pneumonia	G	No	No	No
2095	79	Female	Others / Diagnosis Not Defined	X	No	No	No
2096	25	Female	Others / Diagnosis Not Defined	X	No	No	No
2097	78	Female	Atrial Fibrillation	C	No	No	No
2098	62	Female	Tachycardia	C	No	No	No
2099	18	Male	Influenza	G	No	No	No
21	38	Male	Tachycardia	C	No	No	No
210	66	Male	Others / Diagnosis Not Defined	X	No	No	No
2100	85	Male	Others / Diagnosis Not Defined	X	No	No	No
2101	37	Female	Bradycardia	C	No	No	No
2102	84	Female	Pulmonary Sepsis	A	No	No	No
2103	75	Female	Sepsis Undetermined	A	No	No	No
2104	51	Male	Unstable Angina	B	No	No	No
2105	61	Male	Acute Myocardial Infarction	B	No	No	No
2106	84	Female	Influenza	G	No	No	No
2107	66	Male	Chronic Obstructive Pulmonary Disease	J	No	No	No
2108	40	Male	Pulmonary Sepsis	A	No	No	No
2109	83	Male	Pneumonia	G	No	No	No
211	94	Female	Pulmonary Sepsis	A	No	No	No
2110	61	Female	Anaphylactic Shock	P	No	No	No
2111	33	Male	Acute Myocardial Infarction	B	No	No	No
2112	89	Female	Pulmonary Sepsis	A	No	No	No
2113	83	Female	Pulmonary Thromboembolism	D	No	No	No
2114	86	Female	Pulmonary Sepsis	A	No	No	No
2115	43	Female	Acute Myocardial Infarction	B	No	No	No
2116	62	Male	Transient ischemic attack	E	No	No	No
2117	49	Female	Pulmonary Sepsis	A	No	No	No
2118	86	Female	Atrial Fibrillation	C	No	No	No
2119	28	Male	Unstable Angina	B	No	No	No
212	53	Male	Others / Diagnosis Not Defined	X	No	No	No
2120	43	Female	Pulmonary Thromboembolism	D	No	No	No
2121	69	Male	Urinary Sepsis	A	No	No	No
2122	89	Male	Asthma	J	No	No	No
2123	79	Male	Pulmonary Sepsis	A	No	No	No
2124	90	Female	Others / Diagnosis Not Defined	X	No	No	No
2125	21	Female			Sim
2126	41	Female	Pulmonary Sepsis	A	No	No	No
2127	38	Male	Pneumothorax	G	No	No	No
2128	85	Female	Pneumonia	G	No	No	No
2129	27	Female	Urinary Sepsis	A	No	No	No
213	68	Female	Pulmonary Sepsis	A	No	No	No
2130	80	Male	Pulmonary Sepsis	A	No	No	No
2131	56	Male	Acute Myocardial Infarction	B	No	No	No
2132	67	Male	Others / Diagnosis Not Defined	X	No	No	No
2133	58	Female	Pulmonary Sepsis	A	No	No	No
2134	91	Male	Pulmonary Sepsis	A	No	No	No
2135	86	Male	Gastroenterocolitis sepsis	A	No	No	No
2136	52	Female	Pulmonary Sepsis	A	No	No	No
2137	83	Male	Others / Diagnosis Not Defined	X	No	No	No
2138	59	Male	Others / Diagnosis Not Defined	X	No	No	No
2139	93	Male	Pulmonary Sepsis	A	No	No	No
214	46	Female	Others / Diagnosis Not Defined	X	No	No	No
2140	69	Male	Others / Diagnosis Not Defined	X	No	No	No
2141	41	Female	Others / Diagnosis Not Defined	X	No	No	No
2142	85	Male	Airway Infection Sepsis	A	No	No	No
2143	61	Male	Others / Diagnosis Not Defined	X	No	No	No
2144	83	Female	Acute Pulmonary Edema	H	No	No	No
2145	79	Male	Severe Acute Respiratory Syndrome	G	No	No	No
2146	18	Female	Asthma	J	No	No	No
2147	34	Female	Tachycardia	C	No	No	No
2148	16	Female	Poisoning	I	No	No	No
2149	76	Female	Others / Diagnosis Not Defined	X	No	No	No
215	85	Female	Others / Diagnosis Not Defined	X	No	No	No
2150	75	Male	Decompensated Heart ailure	H	No	No	No
2151	87	Male	Severe Acute Respiratory Syndrome	G	No	No	No
2152	66	Female	Pulmonary Sepsis	A	No	No	No
2153	84	Male	Atrial fibrillation	C	No	No	No
2154	55	Male	Others / Diagnosis Not Defined	X	No	No	No
2155	89	Male	Urinary Sepsis	A	No	No	No
2156	39	Female	Others / Diagnosis Not Defined	X	No	No	No
2157	26	Female	Urinary Sepsis	A	No	No	No
2158	35	Male	Acute Hemorrhagic Abdomen	F	No	No	No
2159	83	Female	Decompensated Heart ailure	H	No	No	No
216	48	Male	Others / Diagnosis Not Defined	X	No	No	No
2160	75	Male	Others / Diagnosis Not Defined	X	No	No	No
2161	82	Female	Pulmonary Sepsis	A	No	No	No
2162	66	Female	Others / Diagnosis Not Defined	X	No	No	No
2163	44	Male	Unstable Angina	B	No	No	No
2164	24	Male	Others / Diagnosis Not Defined	X	No	No	No
2165	52	Female	Others / Diagnosis Not Defined	X	No	No	No
2166	52	Male	Others / Diagnosis Not Defined	X	No	No	No
2167	18	Male	Others / Diagnosis Not Defined	X	No	No	No
2168	21	Female	Pulmonary Sepsis	A	No	No	No
2169	40	Female	Abortion	N	No	No	No
217	51	Male	Influenza	G	No	No	No
2170	50	Female	Others / Diagnosis Not Defined	X	No	No	No
2171	80	Male	Urinary Sepsis	A	No	No	No
2172	89	Male	Pulmonary Sepsis	A	No	No	No
2173	95	Male	Pulmonary Sepsis	A	No	No	No
2174	72	Male	Others / Diagnosis Not Defined	X	No	No	No
2175	84	Female	Urinary Sepsis	A	No	No	No
2176	77	Female	Others / Diagnosis Not Defined	X	No	No	No
2177	73	Male	Atrial fibrillation	C	No	No	No
2178	90	Female	Others / Diagnosis Not Defined	X	No	No	No
2179	51	Male	Others / Diagnosis Not Defined	X	No	No	No
218	83	Female	Bradycardia	C	No	No	No
2180	62	Male	Others / Diagnosis Not Defined	X	No	No	No
2181	64	Male	Flutter Atrial	C	No	No	No
2182	65	Male	Acute Myocardial Infarction	B	No	No	No
2183	55	Male	Urinary Sepsis	A	No	No	No
2184	71	Male	Unstable Angina	B	No	No	No
2185	83	Male	Pulmonary Sepsis	A	No	No	No
2186	49	Male	Unstable Angina	B	No	No	No
2187	54	Female	Pulmonary Sepsis	A	No	No	No
2188	90	Male	Pulmonary Sepsis	A	No	No	No
2189	17	Female	Others / Diagnosis Not Defined	X	No	No	No
219	26	Male	Pulmonary thromboembolism	D	No	No	No
2190	90	Female	Others / Diagnosis Not Defined	X	No	No	No
2191	71	Female	Atrial Fibrillation	C	No	No	No
2192	72	Male	Pulmonary Sepsis	A	No	No	No
2193	49	Male	Others / Diagnosis Not Defined	X	No	No	No
2194	57	Female	Pulmonary Thromboembolism	D	No	No	No
2195	23	Female	Others / Diagnosis Not Defined	X	No	No	No
2196	76	Female	Transient Ischemic Attack	E	No	No	No
2197	67	Female	Pulmonary Sepsis	A	No	No	No
2198	43	Male	Sepsis Undetermined	A	No	No	No
2199	36	Female	Others / Diagnosis Not Defined	X	No	No	No
22	74	Male	Urinary Sepsis	A	No	No	No
220	55	Male	Acute Myocardial Infarction	B	No	No	No
2200	65	Male	Pulmonary Sepsis	A	No	No	No
2201	58	Female	Pulmonary Sepsis	A	No	No	No
2202	83	Male	Decompensated Heart ailure	H	No	No	No
2203	54	Male	Others / Diagnosis Not Defined	X	No	No	No
2204	80	Male	Others / Diagnosis Not Defined	X	No	No	No
2205	81	Female	Sepsis Undetermined	A	No	No	No
2206	93	Female	Acute Myocardial Infarction	B	No	No	No
2207	63	Male	Atrial fibrillation	C	No	No	No
2208	82	Male			Sim
2209	82	Male	Urinary Sepsis	A	No	No	No
221	50	Female	Sepsis Undetermined	A	No	No	No
2210	76	Male	Pulmonary Sepsis	A	No	No	No
2211	39	Male	Others / Diagnosis Not Defined	X	No	No	No
2212	72	Male	Others / Diagnosis Not Defined	X	No	No	No
2213	89	Male	Pulmonary Sepsis	A	No	No	No
2214	72	Male	Gastroenterocolitis sepsis	A	No	No	No
2215	55	Female	Others / Diagnosis Not Defined	X	No	No	No
2216	61	Female	Others / Diagnosis Not Defined	X	No	No	No
2217	37	Female	Others / Diagnosis Not Defined	X	No	No	No
2218	49	Male	Transient ischemic attack	E	No	No	No
2219	60	Female	Others / Diagnosis Not Defined	X	No	No	No
222	52	Female	Deep Vein Thrombosis	D	No	No	No
2220	53	Male	Others / Diagnosis Not Defined	X	No	No	No
2221	90	Female	Stroke	E	No	No	No
2222	81	Female	Pulmonary Sepsis	A	No	No	No
2223	50	Male	Acute Myocardial Infarction	B	No	No	No
2224	36	Male	Others / Diagnosis Not Defined	X	No	No	No
2225	68	Male	Gastroenterocolitis sepsis	A	No	No	No
2226	52	Male	Acute Hemorrhagic Abdomen	F	No	No	No
2227	84	Male	Sepsis Undetermined	A	No	No	No
2228	47	Female	Cutaneous Focus Sepsis	A	No	No	No
2229	55	Male	Others / Diagnosis Not Defined	X	No	No	No
223	61	Male	Pulmonary Sepsis	A	No	No	No
2230	77	Female	Acute Myocardial Infarction	B	No	No	No
2231	82	Female	Atrial Fibrillation	C	No	No	No
2232	89	Female	Acute Pulmonary Edema	H	No	No	No
2233	90	Male	Stroke	E	No	No	No
2234	46	Female	Others / Diagnosis Not Defined	X	No	No	No
2235	38	Female	Urinary Sepsis	A	No	No	No
2236	85	Female	Others / Diagnosis Not Defined	X	No	No	No
2237	88	Male	Others / Diagnosis Not Defined	X	No	No	No
2238	87	Male	Urinary Sepsis	A	No	No	No
2239	32	Male	Others / Diagnosis Not Defined	X	No	No	No
224	33	Female	Pulmonary Sepsis	A	No	No	No
2240	65	Male	Atrial fibrillation	C	No	No	No
2241	52	Male	Others / Diagnosis Not Defined	X	No	No	No
2242	52	Male	Pulmonary Sepsis	A	No	No	No
2243	68	Female	Vertigo	O	No	No	No
2244	55	Male	Sepsis Undetermined	A	No	No	No
2245	34	Female	Vertigo	O	No	No	No
2246	36	Female	Poisoning	I	No	No	No
2247	93	Male	Acute Myocardial Infarction	B	No	No	No
2248	31	Male	Acute Hemorrhagic Abdomen	F	No	No	No
2249	39	Female	Others / Diagnosis Not Defined	X	No	No	No
225	88	Female	Stroke	E	No	No	No
2250	53	Female	Others / Diagnosis Not Defined	X	No	No	No
2251	71	Male	Pneumonia	G	No	No	No
2252	18	Male	Asthma	J	No	No	No
2253	79	Female	Others / Diagnosis Not Defined	X	No	No	No
2254	73	Female	Others / Diagnosis Not Defined	X	No	No	No
2255	78	Male	Pneumonia	G	No	No	No
2256	53	Male	Acute Myocardial Infarction	B	No	No	No
2257	78	Male	Pulmonary thromboembolism	D	No	No	No
2258	25	Male	Others / Diagnosis Not Defined	X	No	No	No
2259	80	Male	Others / Diagnosis Not Defined	X	No	No	No
226	45	Male	Pulmonary thromboembolism	D	No	No	No
2260	34	Female	Gastroenterocolitis sepsis	A	No	No	No
2261	17	Male	Others / Diagnosis Not Defined	X	No	No	No
2262	75	Female	Others / Diagnosis Not Defined	X	No	No	No
2263	69	Male	Atrial fibrillation	C	No	No	No
2264	87	Male	Atrial fibrillation	C	No	No	No
2265	78	Male	Urinary Sepsis	A	No	No	No
2266	64	Female	Atrial Fibrillation	C	No	No	No
2267	80	Male	Unstable Angina	B	No	No	No
2268	21	Female	Pulmonary Sepsis	A	Yes	monitoring	No
2269	35	Female	Deep Vein Thrombosis	D	No	No	No
227	29	Male	Acute Myocardial Infarction	B	No	No	No
2270	81	Female	Pulmonary Thromboembolism	D	No	No	No
2271	66	Female	Others / Diagnosis Not Defined	X	No	No	No
2272	17	Female	Pneumothorax	G	No	No	No
2273	81	Male	Others / Diagnosis Not Defined	X	No	No	No
2274	83	Female	Decompensated Heart ailure	H	No	No	No
2275	22	Male	Others / Diagnosis Not Defined	X	No	No	No
2276	17	Male	Others / Diagnosis Not Defined	X	No	No	No
2277	49	Male	Unstable Angina	B	No	No	No
2278	41	Female	Others / Diagnosis Not Defined	X	No	No	No
2279	37	Male	Others / Diagnosis Not Defined	X	No	No	No
228	61	Female	Atrial Fibrillation	C	No	No	No
2280	40	Male	Seizure	K	No	No	No
2281	23	Male	Gastroenterocolitis sepsis	A	No	No	No
2282	61	Male	Unstable Angina	B	No	No	No
2283	39	Male	Others / Diagnosis Not Defined	X	No	No	No
2284	33	Male	Sepsis Undetermined	A	No	No	No
2285	86	Male	Pulmonary Sepsis	A	No	No	No
2286	53	Male	Others / Diagnosis Not Defined	X	No	No	No
2287	87	Male	Acute Myocardial Infarction	B	No	No	No
2288	57	Female	Atrial Fibrillation	C	No	No	No
2289	43	Male	Others / Diagnosis Not Defined	X	No	No	No
229	44	Male	Pulmonary Sepsis	A	No	No	No
2290	74	Female	Pulmonary Thromboembolism	D	No	No	No
2291	17	Male	Poisoning	I	No	No	No
2292	36	Female	Pulmonary Sepsis	A	No	No	No
2293	80	Male	Pulmonary Sepsis	A	No	No	No
2294	41	Female	Pulmonary Sepsis	A	No	No	No
2295	64	Male	Decompensated Heart ailure	H	No	No	No
2296	41	Male	Tachycardia	C	No	No	No
2297	70	Female	Others / Diagnosis Not Defined	X	No	No	No
2298	37	Female	Others / Diagnosis Not Defined	X	No	No	No
2299	73	Male	Tachycardia	C	No	No	No
23	59	Female	Others / Diagnosis Not Defined	X	No	No	No
230	54	Male	Pulmonary Sepsis	A	No	No	No
2300	87	Female	Urinary Sepsis	A	No	No	No
2301	78	Male	Pulmonary thromboembolism	D	No	No	No
2302	20	Female	Others / Diagnosis Not Defined	X	No	No	No
2303	77	Male	Acute Hemorrhagic Abdomen	F	No	No	No
2304	37	Female	Deep Vein Thrombosis	D	No	No	No
2305	48	Male	Others / Diagnosis Not Defined	X	No	No	No
2306	31	Male	Others / Diagnosis Not Defined	X	No	No	No
2307	89	Female	Others / Diagnosis Not Defined	X	No	No	No
2308	69	Male	Others / Diagnosis Not Defined	X	No	No	No
2309	55	Female	Others / Diagnosis Not Defined	X	No	No	No
231	51	Female	Pulmonary Thromboembolism	D	No	No	No
2310	84	Male	Chronic Obstructive Pulmonary Disease	J	No	No	No
2311	60	Female	Others / Diagnosis Not Defined	X	No	No	No
2312	75	Male	Acute Inflammatory Abdomen	F	No	No	No
2313	84	Male	Pulmonary Sepsis	A	No	No	No
2314	64	Female	Urinary Sepsis	A	No	No	No
2315	87	Male	Pulmonary Sepsis	A	No	No	No
2316	18	Male	Acute Inflammatory Abdomen	F	No	No	No
2317	70	Male	Pulmonary thromboembolism	D	No	No	No
2318	84	Male	Others / Diagnosis Not Defined	X	No	No	No
2319	18	Male	Poisoning	I	No	No	No
232	68	Female	Unstable Angina	B	No	No	No
2320	60	Female	Others / Diagnosis Not Defined	X	No	No	No
2321	80	Female	Others / Diagnosis Not Defined	X	No	No	No
2322	46	Male	Pulmonary thromboembolism	D	No	No	No
2323	31	Male	Others / Diagnosis Not Defined	X	No	No	No
2324	57	Male	Unstable Angina	B	No	No	No
2325	40	Female	Others / Diagnosis Not Defined	X	No	No	No
2326	60	Male	Urinary Sepsis	A	No	No	No
2327	90	Female	Sepsis Undetermined	A	No	No	No
2328	74	Male	Pulmonary Sepsis	A	No	No	No
2329	19	Male	Gastroenterocolitis sepsis	A	No	No	No
233	43	Female	Urinary Sepsis	A	No	No	No
2330	88	Male	Others / Diagnosis Not Defined	X	No	No	No
2331	73	Male	Pulmonary Sepsis	A	No	No	No
2332	21	Male	Tachycardia	C	No	No	No
2333	44	Male	Acute Myocardial Infarction	B	No	No	No
2334	48	Female	Vaginal bleeding	N	No	No	No
2335	37	Female	Pulmonary Sepsis	A	No	No	No
2336	60	Male	Acute Myocardial Infarction	B	No	No	No
2337	78	Male	Pulmonary Sepsis	A	No	No	No
2338	36	Female		L	No	No	No
2339	72	Male	Others / Diagnosis Not Defined	X	No	No	No
234	29	Female	Urinary Sepsis	A	No	No	No
2340	62	Male	Pulmonary Sepsis	A	No	No	No
2341	84	Male	Acute Myocardial Infarction	B	No	No	No
2342	84	Male	Others / Diagnosis Not Defined	X	No	No	No
2343	86	Male	Others / Diagnosis Not Defined	X	No	No	No
2344	25	Male	Airway Infection Sepsis	A	No	No	No
2345	81	Female	Others / Diagnosis Not Defined	X	No	No	No
2346	52	Female	Sepsis Undetermined	A	No	No	No
2347	47	Female	Others / Diagnosis Not Defined	X	No	No	No
2348	27	Female	Others / Diagnosis Not Defined	X	No	No	No
2349	71	Male	Gastroenterocolitis sepsis	A	No	No	No
235	37	Female	Diabetic Ketoacidosis	Q	No	No	No
2350	86	Male	Sepsis Undetermined	A	No	No	No
2351	41	Female	Gastroenterocolitis sepsis	A	No	No	No
2352	87	Female	Others / Diagnosis Not Defined	X	No	No	No
2353	60	Male	Others / Diagnosis Not Defined	X	No	No	No
2354	92	Female	Others / Diagnosis Not Defined	X	No	No	No
2355	83	Male	Others / Diagnosis Not Defined	X	No	No	No
2356	76	Male	Pulmonary Sepsis	A	No	No	No
2357	91	Female	Pulmonary Sepsis	A	No	No	No
2358	21	Female	Pulmonary Sepsis	A	No	No	No
2359	51	Female	Atrial Fibrillation	C	No	No	No
236	88	Female	Traumatic brain injury	L	No	No	No
2360	48	Male	Pulmonary thromboembolism	D	No	No	No
2361	61	Male	Transient ischemic attack	E	No	No	No
2362	16	Female	Others / Diagnosis Not Defined	X	No	No	No
2363	69	Female	Acute Myocardial Infarction	B	No	No	No
2364	63	Male	Decompensated Heart ailure	H	No	No	No
2365	34	Female	Others / Diagnosis Not Defined	X	No	No	No
2366	83	Female	Unstable Angina	B	No	No	No
2367	42	Female	Pulmonary Thromboembolism	D	No	No	No
2368	47	Female	Others / Diagnosis Not Defined	X	No	No	No
2369	70	Female	Others / Diagnosis Not Defined	X	No	No	No
237	31	Female	Airway Infection Sepsis	A	No	No	No
2370	87	Female	Transient Ischemic Attack	E	No	No	No
2371	79	Male	Decompensated Heart ailure	H	No	No	No
2372	36	Male	Others / Diagnosis Not Defined	X	No	No	No
2373	86	Male	Diabetic Ketoacidosis	Q	No	No	No
2374	42	Male	Others / Diagnosis Not Defined	X	No	No	No
2375	25	Male	Asthma	J	No	No	No
2376	80	Male	Unstable Angina	B	No	No	No
2377	35	Female	Sepsis Undetermined	A	No	No	No
2378	71	Female	Pulmonary Sepsis	A	No	No	No
2379	48	Male	Others / Diagnosis Not Defined	X	No	No	No
238	25	Female	Others / Diagnosis Not Defined	X	No	No	No
2380	64	Female	Urinary Sepsis	A	No	No	No
2381	50	Male	Others / Diagnosis Not Defined	X	No	No	No
2382	52	Male	Pulmonary Sepsis	A	No	No	No
2383	89	Female	Pulmonary Sepsis	A	No	No	No
2384	48	Male	Acute Myocardial Infarction	B	No	No	No
2385	68	Male	Others / Diagnosis Not Defined	X	No	No	No
2386	88	Male	Urinary Sepsis	A	No	No	No
2387	16	Male	Acute Myocardial Infarction	B	No	No	No
2388	92	Female	Urinary Sepsis	A	No	No	No
2389	50	Male	Others / Diagnosis Not Defined	X	No	No	No
239	46	Male	Atrial fibrillation	C	No	No	No
2390	83	Male	Seizure	K	No	No	No
2391	38	Female	Poisoning	I	No	No	No
2392	75	Male	Acute Obstructive Abdomen	F	No	No	No
2393	80	Female	Others / Diagnosis Not Defined	X	No	No	No
2394	37	Female	Others / Diagnosis Not Defined	X	No	No	No
2395	84	Female	Others / Diagnosis Not Defined	X	No	No	No
2396	86	Female	Sepsis Undetermined	A	No	No	No
2397	16	Male	Bradycardia	C	No	No	No
2398	39	Female	Others / Diagnosis Not Defined	X	No	No	No
2399	45	Female	Pulmonary Thromboembolism	D	No	No	No
24	75	Female	Pulmonary Sepsis	A	No	No	No
240	21	Male	Pulmonary Sepsis	A	No	No	No
2400	67	Male	Others / Diagnosis Not Defined	X	No	No	No
2401	61	Female	Others / Diagnosis Not Defined	X	No	No	No
2402	70	Male	Pulmonary Sepsis	A	No	No	No
2403	65	Female	Pulmonary Sepsis	A	No	No	No
2404	82	Male	Urinary Sepsis	A	No	No	No
2405	75	Female	Decompensated Heart ailure	H	No	No	No
2406	74	Female	Vertigo	O	No	No	No
2407	81	Male	Traumatic brain injury	L	No	No	No
2408	47	Female	Pneumonia	G	No	No	No
2409	18	Female	Bradycardia and Syncope	C	No	No	No
241	67	Female	Pulmonary Sepsis	A	No	No	No
2410	58	Female	Transient Ischemic Attack	E	No	No	No
2411	81	Male	Others / Diagnosis Not Defined	X	No	No	No
2412	66	Female	Others / Diagnosis Not Defined	X	No	No	No
2413	63	Male	Unstable Angina	B	No	No	No
2414	65	Male	Decompensated Heart ailure	H	No	No	No
2415	63	Male	Others / Diagnosis Not Defined	X	No	No	No
2416	80	Female	Others / Diagnosis Not Defined	X	No	No	No
2417	63	Male	Others / Diagnosis Not Defined	X	No	No	No
2418	48	Female	Others / Diagnosis Not Defined	X	No	No	No
2419	40	Male	Pulmonary thromboembolism	D	No	No	No
242	55	Male	Unstable Angina	B	No	No	No
2420	23	Female	Asthma	J	No	No	No
2421	52	Male	Pulmonary thromboembolism	D	No	No	No
2422	40	Female	Acute Hemorrhagic Abdomen	F	No	No	No
2423	79	Female	Pulmonary Sepsis	A	Yes	oxygen therapy	Yes
2424	85	Male	Acute Hemorrhagic Abdomen	F	No	No	No
2425	53	Female	Acute Hemorrhagic Abdomen	F	No	No	No
2426	91	Female	Others / Diagnosis Not Defined	X	No	No	No
2427	49	Female	Others / Diagnosis Not Defined	X	No	No	No
2428	91	Female	Pulmonary Sepsis	A	No	No	No
2429	68	Male	Flutter Atrial	C	No	No	No
243	94	Male	Pulmonary Sepsis	A	No	No	No
2430	43	Female	Others / Diagnosis Not Defined	X	No	No	No
2431	58	Female	Others / Diagnosis Not Defined	X	No	No	No
2432	65	Female	Others / Diagnosis Not Defined	X	No	No	No
2433	36	Male	Others / Diagnosis Not Defined	X	No	No	No
2434	62	Female	Others / Diagnosis Not Defined	X	No	No	No
2435	63	Male	Pulmonary Sepsis	A	No	No	No
2436	54	Female	Pulmonary Sepsis	A	No	No	No
2437	54	Female	Pulmonary Sepsis	A	No	No	No
2438	50	Male	Unstable Angina	B	No	No	No
2439	27	Female	Poisoning	I	No	No	No
244	60	Female	Others / Diagnosis Not Defined	X	No	No	No
2440	32	Female	Asthma	J	No	No	No
2441	65	Male	Pulmonary Sepsis	A	No	No	No
2442	79	Male	Deep Vein Thrombosis	D	No	No	No
2443	83	Female	Pulmonary Sepsis	A	No	No	No
2444	53	Female	Pulmonary Thromboembolism	D	No	No	No
2445	70	Male	Pulmonary thromboembolism	D	No	No	No
2446	53	Female	Others / Diagnosis Not Defined	X	No	No	No
2447	38	Male	Urinary Sepsis	A	No	No	No
2448	80	Female	Acute Myocardial Infarction	B	No	No	No
2449	19	Female	Poisoning	I	No	No	No
245	64	Male	Traumatic brain injury	L	No	No	No
2450	30	Male	Tachycardia	C	No	No	No
2451	44	Female	Others / Diagnosis Not Defined	X	No	No	No
2452	55	Female	Unstable Angina	B	No	No	No
2453	18	Female	Transient Ischemic Attack	E	No	No	No
2454	74	Female	Unstable Angina	B	No	No	No
2455	75	Female	Urinary Sepsis	A	No	No	No
2456	69	Female	Acute Myocardial Infarction	B	No	No	No
2457	67	Female	Pulmonary Sepsis	A	No	No	No
2458	47	Female	Others / Diagnosis Not Defined	X	No	No	No
2459	44	Female	Pulmonary Sepsis	A	No	No	No
246	23	Female	Diabetic Ketoacidosis	Q	No	No	No
2460	85	Male	Pulmonary Sepsis	A	No	No	No
2461	63	Female	Others / Diagnosis Not Defined	X	No	No	No
2462	67	Male	Others / Diagnosis Not Defined	X	No	No	No
2463	68	Male	Flutter Atrial	C	No	No	No
2464	71	Female	Gastroenterocolitis sepsis	A	No	No	No
2465	47	Female	Others / Diagnosis Not Defined	X	No	No	No
2466	72	Female	Pulmonary Sepsis	A	No	No	No
2467	23	Male	Airway Infection Sepsis	A	No	No	No
2468	46	Female	Pulmonary Sepsis	A	No	No	No
2469	61	Male	Transient ischemic attack	E	No	No	No
247	74	Male	Gastroenterocolitis sepsis	A	No	No	No
2470	40	Male	Others / Diagnosis Not Defined	X	No	No	No
2471	83	Male	Pulmonary Sepsis	A	No	No	No
2472	61	Male	Pulmonary Sepsis	A	No	No	No
2473	88	Male	Decompensated Heart ailure	H	No	No	No
2474	45	Male	Atrial fibrillation	C	No	No	No
2475	51	Male	Sepsis Undetermined	A	No	No	No
2476	55	Male	Pulmonary thromboembolism	D	No	No	No
2477	46	Female	Unstable Angina	B	No	No	No
2478	23	Female	Pulmonary Sepsis	A	No	No	No
2479	91	Female	Sepsis Undetermined	A	No	No	No
248	16	Female	Urinary Sepsis	A	No	No	No
2480	38	Female	Others / Diagnosis Not Defined	X	No	No	No
2481	36	Male	Acute Inflammatory Abdomen	F	No	No	No
2482	43	Male	Stroke	E	No	No	No
2483	19	Male	Others / Diagnosis Not Defined	X	No	No	No
2484	50	Male	Others / Diagnosis Not Defined	X	No	No	No
2485	40	Female	Pulmonary Thromboembolism	D	No	No	No
2486	64	Male	Pulmonary thromboembolism	D	No	No	No
2487	28	Male	Others / Diagnosis Not Defined	X	No	No	No
2488	76	Male	Others / Diagnosis Not Defined	X	No	No	No
2489	47	Female	Others / Diagnosis Not Defined	X	No	No	No
249	36	Female	Gastroenterocolitis sepsis	A	No	No	No
2490	48	Male	Others / Diagnosis Not Defined	X	No	No	No
2491	75	Male	Acute Myocardial Infarction	B	No	No	No
2492	48	Female	Others / Diagnosis Not Defined	X	No	No	No
2493	60	Male	Acute Myocardial Infarction	B	No	No	No
2494	27	Female	Deep Vein Thrombosis	D	No	No	No
2495	69	Male	Acute Pulmonary Edema	H	No	No	No
2496	42	Female	Others / Diagnosis Not Defined	X	No	No	No
2497	41	Male	Others / Diagnosis Not Defined	X	No	No	No
2498	44	Female	Atrial Fibrillation	C	No	No	No
2499	54	Male	Pulmonary thromboembolism	D	No	No	No
25	39	Female	Fluoxetine Intoxication	I	No	No	No
250	59	Female	Stroke	E	No	No	No
2500	74	Male	Atrial fibrillation	C	No	No	No
2501	77	Female	Others / Diagnosis Not Defined	X	No	No	No
2502	67	Male	Acute Inflammatory Abdomen	F	No	No	No
2503	52	Female	Acute Myocardial Infarction	B	No	No	No
2504	66	Male	Unstable Angina	B	No	No	No
2505	32	Male	Myocarditis	H	No	No	No
2506	59	Female	Unstable Angina	B	No	No	No
2507	88	Male	Others / Diagnosis Not Defined	X	No	No	No
2508	46	Male	Atrial fibrillation	C	No	No	No
2509	44	Male	Sepsis Undetermined	A	No	No	No
251	72	Female	Pulmonary Sepsis	A	No	No	No
2510	81	Female	Others / Diagnosis Not Defined	X	No	No	No
2511	26	Male	Gastroenterocolitis sepsis	A	No	No	No
2512	31	Female	Anaphylactic Shock	P	No	No	No
2513	79	Female	Others / Diagnosis Not Defined	X	No	No	No
2514	45	Female	Others / Diagnosis Not Defined	X	No	No	No
2515	20	Male	Pneumothorax	G	No	No	No
2516	61	Male	Pulmonary thromboembolism	D	No	No	No
2517	85	Female	Decompensated Heart ailure	H	No	No	No
2518	61	Male	Acute Myocardial Infarction	B	No	No	No
2519	30	Male	Acute Inflammatory Abdomen	F	No	No	No
252	81	Male	Unstable Angina	B	No	No	No
2520	55	Male	Acute Myocardial Infarction	B	No	No	No
2521	65	Male	Unstable Angina	B	No	No	No
2522	65	Male	Atrial fibrillation	C	No	No	No
2523	34	Female	Pulmonary Thromboembolism	D	No	No	No
2524	63	Male	Pulmonary Sepsis	A	No	No	No
2525	86	Female	Pulmonary Thromboembolism	D	No	No	No
2526	23	Male	Others / Diagnosis Not Defined	X	No	No	No
2527	26	Female	Pulmonary Sepsis	A	No	No	No
2528	59	Female	Gastroenterocolitis sepsis	A	No	No	No
2529	68	Female	Others / Diagnosis Not Defined	X	No	No	No
253	85	Male	Pulmonary thromboembolism	D	No	No	No
2530	43	Female	Others / Diagnosis Not Defined	X	No	No	No
2531	74	Male	Stroke	E	No	No	No
2532	47	Male	Acute Inflammatory Abdomen	F	No	No	No
2533	53	Male	Others / Diagnosis Not Defined	X	No	No	No
2534	59	Female	Seizure	K	No	No	No
2535	74	Male	Urinary Sepsis	A	No	No	No
2536	80	Male	Urinary Sepsis	A	No	No	No
2537	92	Female	Pulmonary Sepsis	A	No	No	No
2538	65	Female	Pulmonary Sepsis	A	No	No	No
2539	57	Female	Others / Diagnosis Not Defined	X	No	No	No
254	71	Male	Unstable Angina	B	No	No	No
2540	29	Female	Poisoning	I	No	No	No
2541	55	Female	Stroke	E	No	No	No
2542	56	Male	Others / Diagnosis Not Defined	X	No	No	No
2543	64	Male	Tachycardia	C	No	No	No
2544	68	Female	Others / Diagnosis Not Defined	X	No	No	No
2545	70	Male	Others / Diagnosis Not Defined	X	No	No	No
2546	73	Male	Decompensated Heart ailure	H	No	No	No
2547	41	Male	Unstable Angina	B	No	No	No
2548	36	Male	Others / Diagnosis Not Defined	X	No	No	No
2549	39	Male	Others / Diagnosis Not Defined	X	No	No	No
255	77	Female	Traumatic brain injury	L	No	No	No
2550	38	Male	Bradycardia and Syncope	C	No	No	No
2551	54	Female	Sepsis Undetermined	A	No	No	No
2552	17	Male	Anaphylaxis	P	No	No	No
2553	24	Female	Others / Diagnosis Not Defined	X	No	No	No
2554	98	Female	Others / Diagnosis Not Defined	X	No	No	No
2555	20	Female	Seizure	K	No	No	No
2556	38	Male	Sepsis Undetermined	A	No	No	No
2557	61	Female	Others / Diagnosis Not Defined	X	No	No	No
2558	52	Female	Asthma	J	No	No	No
2559	54	Female	Bradycardia and Syncope	C	No	No	No
256	36	Male	Others / Diagnosis Not Defined	X	No	No	No
2560	31	Female	Anaphylactic Shock	P	No	No	No
2561	46	Female	Others / Diagnosis Not Defined	X	No	No	No
2562	38	Male	Gastroenterocolitis sepsis	A	No	No	No
2563	65	Female	Others / Diagnosis Not Defined	X	No	No	No
2564	50	Male	Others / Diagnosis Not Defined	X	No	No	No
2565	93	Female	Pulmonary Sepsis	A	No	No	No
2566	59	Male	Unstable Angina	B	No	No	No
2567	60	Male	Urinary Sepsis	A	No	No	No
2568	58	Male	Pulmonary thromboembolism	D	No	No	No
2569	68	Female	Tachycardia	C	No	No	No
257	28	Female	Poisoning	I	No	No	No
2570	69	Male	Others / Diagnosis Not Defined	X	No	No	No
2571	66	Female	Others / Diagnosis Not Defined	X	No	No	No
2572	36	Female	Pulmonary Sepsis	A	No	No	No
2573	91	Female	Sepsis Undetermined	A	No	No	No
2574	23	Male	Pulmonary Sepsis	A	No	No	No
2575	66	Male	Others / Diagnosis Not Defined	X	No	No	No
2576	52	Male	Urinary Sepsis	A	No	No	No
2577	64	Male	Stroke	E	No	No	No
2578	51	Female	Others / Diagnosis Not Defined	X	No	No	No
2579	16	Male	Others / Diagnosis Not Defined	X	No	No	No
258	47	Female	Influenza	G	No	No	No
2580	55	Female	Asthma	J	No	No	No
2581	72	Female	Others / Diagnosis Not Defined	X	No	No	No
2582	57	Male	Pulmonary thromboembolism	D	No	No	No
2583	35	Male	Pulmonary Sepsis	A	No	No	No
2584	71	Male	Sepsis Undetermined	A	No	No	No
2585	43	Male	Others / Diagnosis Not Defined	X	No	No	No
2586	37	Female	Others / Diagnosis Not Defined	X	No	No	No
2587	66	Male	Others / Diagnosis Not Defined	X	No	No	No
2588	60	Male	Acute Myocardial Infarction	B	No	No	No
2589	89	Female	Pulmonary Sepsis	A	No	No	No
259	88	Female	Influenza	G	No	No	No
2590	98	Male	Severe Acute Respiratory Syndrome	G	No	No	No
2591	41	Male	Acute Myocardial Infarction	B	No	No	No
2592	68	Male	Vertigo	O	No	No	No
2593	38	Female	Seizure	K	No	No	No
2594	79	Female	Atrial Fibrillation	C	No	No	No
2595	41	Female	Asthma	J	No	No	No
2596	59	Female	Sepsis Undetermined	A	No	No	No
2597	38	Male	Pulmonary Sepsis	A	No	No	No
2598	65	Female	Urinary Sepsis	A	No	No	No
2599	69	Male	Chronic Obstructive Pulmonary Disease	J	No	No	No
26	57	Male	Sepsis Undetermined	A	No	No	No
260	65	Male	Acute Myocardial Infarction	B	No	No	No
2600	74	Male	Urinary Sepsis	A	No	No	No
2601	85	Male	Others / Diagnosis Not Defined	X	No	No	No
2602	62	Female	Acute Myocardial Infarction	B	No	No	No
2603	41	Male	Others / Diagnosis Not Defined	X	No	No	No
2604	78	Male	Others / Diagnosis Not Defined	X	No	No	No
2605	60	Male	Polytrauma	L	No	No	No
2606	76	Female	Others / Diagnosis Not Defined	X	No	No	No
2607	50	Female	Asthma	J	No	No	No
2608	34	Female	Others / Diagnosis Not Defined	X	No	No	No
2609	65	Male	Others / Diagnosis Not Defined	X	No	No	No
261	43	Male	Gastroenterocolitis sepsis	A	No	No	No
2610	68	Male	Pulmonary thromboembolism	D	No	No	No
2611	18	Female	Others / Diagnosis Not Defined	X	No	No	No
2612	39	Female	Hand Injury	M	No	No	No
2613	59	Female	Pulmonary Thromboembolism	D	No	No	No
2614	65	Male	Pulmonary Sepsis	A	No	No	No
2615	73	Male	Transient ischemic attack	E	No	No	No
2616	39	Female	Urinary Sepsis	A	No	No	No
2617	28	Female	Others / Diagnosis Not Defined	X	No	No	No
2618	88	Male	Acute Pulmonary Edema	H	No	No	No
2619	92	Male	Pulmonary Sepsis	A	No	No	No
262	68	Female	Others / Diagnosis Not Defined	X	No	No	No
2620	63	Female	Others / Diagnosis Not Defined	X	No	No	No
2621	97	Female	Pulmonary Sepsis	A	No	No	No
2622	91	Female	Sepsis Undetermined	A	No	No	No
2623	51	Male	Stroke	E	No	No	No
2624	83	Female	Pulmonary Thromboembolism	D	No	No	No
2625	22	Male	Others / Diagnosis Not Defined	X	No	No	No
2626	83	Female	Stroke	E	No	No	No
2627	70	Male	Others / Diagnosis Not Defined	X	No	No	No
2628	69	Male	Acute Pulmonary Edema	H	No	No	No
2629	42	Female	Others / Diagnosis Not Defined	X	No	No	No
263	39	Female	Asthma	J	No	No	No
2630	61	Female	Sepsis Undetermined	A	No	No	No
2631	68	Male	Others / Diagnosis Not Defined	X	No	No	No
2632	82	Female	Others / Diagnosis Not Defined	X	No	No	No
2633	26	Male	Others / Diagnosis Not Defined	X	No	No	No
2634	88	Female	Hemorrhagic Ovarian Cyst	N	No	No	No
2635	83	Female	Urinary Sepsis	A	No	No	No
2636	84	Male	Sepsis Undetermined	A	No	No	No
2637	79	Male	Pulmonary Sepsis	A	No	No	No
2638	71	Female	Stroke	E	No	No	No
2639	50	Male	Pulmonary Sepsis	A	No	No	No
264	52	Male	Gastroenterocolitis sepsis	A	No	No	No
2640	70	Male	Stroke	E	No	No	No
2641	87	Male	Pulmonary Sepsis	A	No	No	No
2642	29	Male	Sepsis Undetermined	A	No	No	No
2643	39	Female	Others / Diagnosis Not Defined	X	No	No	No
2644	46	Male	Others / Diagnosis Not Defined	X	No	No	No
2645	85	Male	Sepsis Undetermined	A	No	No	No
2646	44	Male	Sepsis Undetermined	A	No	No	No
2647	75	Male	Stroke	E	No	No	No
2648	41	Female	Pulmonary Sepsis	A	No	No	No
2649	83	Female	Others / Diagnosis Not Defined	X	No	No	No
265	70	Female	Pulmonary Sepsis	A	No	No	No
2650	76	Male	Pulmonary Sepsis	A	No	No	No
2651	35	Female	Diabetic Ketoacidosis	Q	No	No	No
2652	53	Male	Acute Inflammatory Abdomen	F	No	No	No
2653	36	Female	Others / Diagnosis Not Defined	X	No	No	No
2654	38	Male	Others / Diagnosis Not Defined	X	No	No	No
2655	42	Male	Transient ischemic attack	E	No	No	No
2656	52	Male	Unstable Angina	B	No	No	No
2657	57	Male	Others / Diagnosis Not Defined	X	No	No	No
2658	55	Male	Atrial fibrillation	C	No	No	No
2659	80	Male	Femoral Fracture	M	No	No	No
266	37	Female	Others / Diagnosis Not Defined	X	No	No	No
2660	68	Male	Urinary Sepsis	A	No	No	No
2661	20	Female	Poisoning	I	No	No	No
2662	39	Male	Asthma	J	No	No	No
2663	43	Male	Others / Diagnosis Not Defined	X	No	No	No
2664	50	Male	Urinary Sepsis	A	No	No	No
2665	64	Female	Others / Diagnosis Not Defined	X	No	No	No
2666	82	Female	Others / Diagnosis Not Defined	X	No	No	No
2667	36	Female	Others / Diagnosis Not Defined	X	No	No	No
2668	78	Female	Pulmonary Thromboembolism	D	No	No	No
2669	58	Male	Unstable Angina	B	No	No	No
267	39	Female	Pulmonary Thromboembolism	D	No	No	No
2670	33	Female	Acute Inflammatory Abdomen	F	No	No	No
2671	29	Female	Stroke	E	No	No	No
2672	17	Female	Seizure	K	No	No	No
2673	48	Male	Transient ischemic attack	E	No	No	No
2674	65	Male	Deep Vein Thrombosis	D	No	No	No
2675	68	Female	Urinary Sepsis	A	No	No	No
2676	65	Male	Decompensated Heart ailure	H	No	No	No
2677	39	Female	Others / Diagnosis Not Defined	X	No	No	No
2678	30	Female	Others / Diagnosis Not Defined	X	No	No	No
2679	83	Male	Others / Diagnosis Not Defined	X	No	No	No
268	53	Female	Atrial Fibrillation	C	No	No	No
2680	35	Female	Poisoning	I	No	No	No
2681	83	Male	Others / Diagnosis Not Defined	X	No	No	No
2682	78	Female	Pulmonary Thromboembolism	D	No	No	No
2683	82	Female	Severe Acute Respiratory Syndrome	G	No	No	No
2684	41	Male	Others / Diagnosis Not Defined	X	No	No	No
2685	73	Female	Pulmonary Sepsis	A	No	No	No
2686	69	Female	Pulmonary Sepsis	A	No	No	No
2687	81	Male	Pulmonary Sepsis	A	No	No	No
2688	83	Female	Deep Vein Thrombosis	D	No	No	No
2689	76	Male	Pneumonia	G	No	No	No
269	21	Male	Poisoning	I	No	No	No
2690	89	Female	Others / Diagnosis Not Defined	X	No	No	No
2691	88	Female	Stroke	E	No	No	No
2692	77	Female	Pulmonary Thromboembolism	D	No	No	No
2693	88	Female	Urinary Sepsis	A	No	No	No
2694	59	Male	Others / Diagnosis Not Defined	X	No	No	No
2695	53	Female	Deep Vein Thrombosis	D	No	No	No
2696	50	Female	Others / Diagnosis Not Defined	X	No	No	No
2697	48	Female	Urinary Sepsis	A	No	No	No
2698	35	Female	Others / Diagnosis Not Defined	X	No	No	No
2699	63	Female	Acute Myocardial Infarction	B	No	No	No
27	61	Female	Others / Diagnosis Not Defined	X	No	No	No
270	88	Male	Acute Myocardial Infarction	B	Yes	antihypertensive	No
2700	57	Female	Transient Ischemic Attack	E	No	No	No
2701	83	Male	Pulmonary Sepsis	A	No	No	No
2702	44	Male	Stroke	E	No	No	No
2703	47	Male	Others / Diagnosis Not Defined	X	No	No	No
2704	48	Male	Others / Diagnosis Not Defined	X	No	No	No
2705	60	Female	Others / Diagnosis Not Defined	X	No	No	No
2706	79	Female	Transient Ischemic Attack	E	No	No	No
2707	30	Female	Stroke	E	No	No	No
2708	75	Male	Pulmonary Sepsis	A	No	No	No
2709	30	Male	Poisoning	I	No	No	No
271	62	Male	Unstable Angina	B	No	No	No
2710	91	Female	Pulmonary Thromboembolism	D	No	No	No
2711	33	Female	Others / Diagnosis Not Defined	X	No	No	No
2712	83	Male	Urinary Sepsis	A	No	No	No
2713	73	Male	Others / Diagnosis Not Defined	X	No	No	No
2714	80	Male	Severe Acute Respiratory Syndrome	G	No	No	No
2715	29	Female	Pulmonary Thromboembolism	D	No	No	No
2716	54	Female	Pulmonary Sepsis	A	No	No	No
2717	58	Male	Bradycardia and Syncope	C	No	No	No
2718	90	Female	Pneumonia	G	No	No	No
2719	86	Male	Others / Diagnosis Not Defined	X	No	No	No
272	38	Female	Amniotic Sac Rupture	N	No	No	No
2720	23	Male	Sepsis Undetermined	A	No	No	No
2721	71	Male	Unstable Angina	B	No	No	No
2722	52	Male	Poisoning	I	No	No	No
2723	68	Female	Influenza	G	No	No	No
2724	74	Male	Others / Diagnosis Not Defined	X	No	No	No
2725	86	Female	Bradycardia	C	No	No	No
2726	42	Female	Others / Diagnosis Not Defined	X	No	No	No
2727	76	Female	Others / Diagnosis Not Defined	X	No	No	No
2728	73	Male	Bradycardia and Syncope	C	No	No	No
2729	87	Female	Others / Diagnosis Not Defined	X	No	No	No
273	90	Female	Severe Acute Respiratory Syndrome	G	No	No	No
2730	65	Male	Others / Diagnosis Not Defined	X	No	No	No
2731	43	Female	Others / Diagnosis Not Defined	X	No	No	No
2732	64	Female	Stroke	E	No	No	No
2733	93	Female	Others / Diagnosis Not Defined	X	No	No	No
2734	61	Female	Urinary Sepsis	A	No	No	No
2735	45	Female	Stroke	E	No	No	No
2736	49	Male	Stroke	E	No	No	No
2737	24	Male	Acute Inflammatory Abdomen	F	No	No	No
2738	53	Male	Stroke	E	No	No	No
2739	77	Female	Others / Diagnosis Not Defined	X	No	No	No
274	41	Male	Pulmonary Sepsis	A	No	No	No
2740	86	Female	Decompensated Heart ailure	H	No	No	No
2741	54	Male	Acute Hemorrhagic Abdomen	F	No	No	No
2742	56	Male	Decompensated Heart ailure	H	No	No	No
2743	39	Female	Others / Diagnosis Not Defined	X	No	No	No
2744	23	Male	Poisoning	I	No	No	No
2745	24	Female	Pulmonary Thromboembolism	D	No	No	No
2746	64	Female	Stroke	E	No	No	No
2747	91	Female	Acute Myocardial Infarction	B	No	No	No
2748	70	Male	Bradycardia	C	No	No	No
2749	31	Female	Others / Diagnosis Not Defined	X	No	No	No
275	88	Female	Decompensated Heart ailure	H	No	No	No
2750	77	Female	Others / Diagnosis Not Defined	X	No	No	No
2751	81	Female	Acute Obstructive Abdomen	F	No	No	No
2752	36	Female	Airway Infection Sepsis	A	No	No	No
2753	54	Male	Others / Diagnosis Not Defined	X	No	No	No
2754	48	Male	Others / Diagnosis Not Defined	X	No	No	No
2755	48	Female	Seizure	K	No	No	No
2756	23	Female	Others / Diagnosis Not Defined	X	No	No	No
2757	48	Male	Acute Myocardial Infarction	B	No	No	No
2758	58	Female	Pulmonary Sepsis	A	No	No	No
2759	80	Male	Stroke	E	No	No	No
276	28	Female	Others / Diagnosis Not Defined	X	No	No	No
2760	52	Female	Pulmonary Thromboembolism	D	No	No	No
2761	67	Female	Others / Diagnosis Not Defined	X	No	No	No
2762	71	Female	Pulmonary Sepsis	A	No	No	No
2763	47	Male	Others / Diagnosis Not Defined	X	No	No	No
2764	73	Male	Acute Myocardial Infarction	B	No	No	No
2765	26	Female	Others / Diagnosis Not Defined	X	No	No	No
2766	16	Male	Gastroenterocolitis sepsis	A	No	No	No
2767	56	Female	Unstable Angina	B	No	No	No
2768	40	Male	Sepsis Undetermined	A	No	No	No
2769	73	Male	Pulmonary Sepsis	A	No	No	No
277	64	Female	Tachycardia	C	No	No	No
2770	49	Male	Acute Hemorrhagic Abdomen	F	No	No	No
2771	47	Female	Others / Diagnosis Not Defined	X	No	No	No
2772	47	Male	Unstable Angina	B	No	No	No
2773	80	Male	Others / Diagnosis Not Defined	X	No	No	No
2774	32	Female	Others / Diagnosis Not Defined	X	No	No	No
2775	80	Male	Pneumonia	G	No	No	No
2776	83	Male	Pulmonary Sepsis	A	No	No	No
2777	90	Female	Pulmonary Sepsis	A	No	No	No
2778	42	Male	Others / Diagnosis Not Defined	X	No	No	No
2779	59	Male	Acute Myocardial Infarction	B	No	No	No
278	50	Female	Transient Ischemic Attack	E	No	No	No
2780	18	Female	Poisoning	I	No	No	No
2781	80	Female	Pulmonary Thromboembolism	D	No	No	No
2782	83	Female	Others / Diagnosis Not Defined	X	No	No	No
2783	70	Male	Others / Diagnosis Not Defined	X	No	No	No
2784	17	Male	Myocarditis	H	No	No	No
2785	41	Female	Pulmonary Sepsis	A	No	No	No
2786	36	Female	Myocarditis	H	No	No	No
2787	61	Male	Others / Diagnosis Not Defined	X	No	No	No
2788	71	Female	COVID-19	G	No	No	No
2789	93	Female	Pulmonary Thromboembolism	D	No	No	No
279	86	Female	Others / Diagnosis Not Defined	X	No	No	No
2790	89	Female	COVID-19	G	No	No	No
2791	71	Male	Pneumonia	G	No	No	No
2792	39	Male	Others / Diagnosis Not Defined	X	No	No	No
2793	44	Female	COVID-19	G	No	No	No
2794	57	Male	Others / Diagnosis Not Defined	X	No	No	No
2795	54	Female	Influenza	G	No	No	No
2796	25	Male	Others / Diagnosis Not Defined	X	No	No	No
2797	52	Female	Pulmonary Sepsis	A	No	No	No
2798	51	Female	COVID-19	G	No	No	No
[truncated: 847 more rows]
